# Supplementary material for: A phage repressor involved in the DNA-damage response of Francisella
Source: PNAS Nexus. 2026 Apr 17;5(5):pgag114. doi: 10.1093/pnasnexus/pgag114 (PMC13148647; doi:10.1093/pnasnexus/pgag114)
Supplement: pgag114_Supplementary_Data [file pgag114_supplementary_data.zip]

Archive with 4 entries (4 files):
- PNASNEXUS-PNASNEXUS-2025-01710RR-s01.pdf
- pnasnexus_PNASNEXUS-2025-01710RR_Dataset_1.txt
- pnasnexus_PNASNEXUS-2025-01710RR_Dataset_2.txt
- pnasnexus_PNASNEXUS-2025-01710RR_Dataset_3.txt
