# Supplementary material for: A phage repressor involved in the DNA-damage response of Francisella
Source: PNAS Nexus. 2026 Apr 17;5(5):pgag114. doi: 10.1093/pnasnexus/pgag114 (PMC13148647; doi:10.1093/pnasnexus/pgag114)
Supplement: pgag114_Supplementary_Data [file pgag114_supplementary_data.zip › pnasnexus_PNASNEXUS-2025-01710RR_Dataset_1.txt]

>Arenibacter_algicola_WP_093979606_BacteroidesLexA
--------------------------------------------------
----MNE-DME-IVTKRFT-------DLRRELGYTQSD-FANLLG-----
-ISNT-TADIERGRTKLSGKVVAELLKQFKI-NPLW----L-FGESSQKY
LAVTN-------------V-------------------------------
SVIPKVVTVN--SS------E--N--------------------------
---ENMVLVNA--KAAAGYPQ---NIQDT-----------S----WYK--
-----------------------------------------QLPAFD-IP
LPEFR-N-ATYRGF-QIEGDSMLP----------------NLKPGEWVLA
RAV------EG-L-K-DI-SPNKIYVVVL-Q-D--AV-LVKKI-EK----
S-PN-------PAVISLISLNE---NYPPYSVNTED-----I--QEL---
WQVSSKITFGVD-AT----SEKGLLRQLQESMDELKNQLKKVNN----
>Antarcticibacterium_WP_139065562_BacteroidesLexA
--------------------------------------------------
----MGT-DVS-LEVKRFK-------EIRDDHNFTQAE-FASLLG-----
-IKKS-TADIERGRTKLSGKIVAELLRQFGV-NPLW----L-FGDSSQKY
LPVNK-------------G-------------------------------
DVSPRVVTVN--SG------E--N--------------------------
---ENIVLVNQ--KAAAGYPH---NVQDV-----------E----WYQ--
-----------------------------------------QLPAFD-IP
LPEFR-N-ATYRGF-QVEGDSMMP----------------NLSPGEWVLG
KAV------PS-L-T-EV-STNRIYVVVL-Y-D--SV-LVKKM-QK----
L-ED-------PYKLLLISINE---EYPPVEVLVSD-----I--QEL---
WQVNSKLTFSLD-AT----SENGLLKQLQQSMEELKSEFKTFKH----
>Dokdonia_donghaensis_WP_035325725_BacteroidesLexA
--------------------------------------------------
----MGTNDLP-SEIRRFK-------EVREDHDFTQAE-FAEKLG-----
-IKNS-TADIERGRTKLSGQVITELLRLFQI-NPLW----I-YGYSKQKH
LNPDK-------------G-------------------------------
DISPKVVIVD--KE------D--N--------------------------
---ENMVLVNQ--KAAAGYPN---NIADV-----------E----WYQ--
-----------------------------------------NLPAFD-FP
IPQYR-N-ATYRGF-QVEGDSMLP----------------NFRPEDWVLA
KGV------ES-L-E-YA-SDNKVYVIVM-Q-D--AV-VVKKL-QK----
L-PD-------SSRVLLISSNE---EYAPYEVAVSD-----I--QEI---
WQVNSKLTFNLD-EG----SSNNLLKELQQSMLELKAQMTEFKA----
>Aequorivita_sp._H23M31_WP_128251035_BacteroidesLexA
--------------------------------------------------
----MER-TLP-LEAKRFK-------QLREEFGYTQQA-FAELLD-----
-AGST-TADIERGKTKISGKIVAALMGQFQI-NPLW----L-FGESGEKH
INTRS-------------G-------------------------------
DVSPLVVTLD--SS------G--N--------------------------
---DNIVLVNQ--KAAAGYPN---NIQDV-----------G----WYQ--
-----------------------------------------SLPSFN-IP
LPEYR-N-ASYRGF-QVEGDSMMP----------------NIRPNEWVLG
RAV------PN-I-T-EA-TDSKIYIVVL-K-D--SV-LVKKL-QK----
V-PNN------PQSIRLISLNS---QYLPIDVKVRD-----I--LEL---
WLVNSKLSFGVD-EP----SDSNLLRQLQESMEELKGQIRGLK-----
>Aquimarina_sp._BL5_WP_118458809_BacteroidesLexA
--------------------------------------------------
----MDN-LTN-QTIQRFK-------SIREENHFTQSD-FARILN-----
-IKNS-TADIERGKTKISGKVVSKLLQEFGV-NPLW----L-FGESEQKR
IQLHN-------------G-------------------------------
DVAPKIVTVD--SE------N--N--------------------------
---ENIVLVNV--KAAAGYPH---NVQDV-----------D----WYQ--
-----------------------------------------QLPAFD-IP
LPEYR-N-ATYRGF-QVEGDSMLP----------------VLEPKEWVIG
RAV------NN-L-S-EL-RSNALYVVVL-Q-D--SV-VVKKV-RK----
N-ED-------SSVLTLISLNV---DYLPYTIQTHQ-----V--VEV---
WEVNSKLSFNID-AN----SDAAGIKQLQDAMLTLTSEVRSLKN----
>Dyadobacter_fermentans_WP_041735478_BacteroidesLexA
--------------------------------------------------
------M-AID-EEFRRFK-------QIREELNLTQAA-FADELG-----
-ISAT-TADIERGRTRIPGQVVKELLRKYHI-NPLW----L-FGDSPQKY
LHADK-------------M-------------------------------
YVNPKVVTVD--QA------G--K--------------------------
---DNIVLVSA--KAAAGYPN---NIGDA-----------Q----WFE--
-----------------------------------------ALPAFT-IP
LPEYR-N-ATFRGF-QVDGDSMTP----------------ALQSGEWIWA
RAV------DD-W-D-TL-SDKHMYVIVT-V-D--SV-LVKKL-RK----
E-KD-------SAFVNLISLNP---DYAPIRVDRNE-----I--REI---
WQVNSKLSFDLE-ED----RTEISLQSLHQEMRELRQEVKRLVK----
>Nonlabens_ponticola_WP_126444914_BacteroidesLexA
--------------------------------------------------
----MAQ-DIS-IEARRFK-------QVREDQGKTQSE-FASMLD-----
-AGST-TADIERGKKKITGKIVSELLRQFNI-NPLW----L-YGNSYNKE
LETSP-------------N-------------------------------
-TAPKIITMD--ST------D--R--------------------------
---ENMIMVPI--KASAGYAS---NVQDT-----------D----WYQ--
-----------------------------------------ELPAFN-IP
LPQYK-E-GSYRAF-QVKGDSMLP----------------VLQPEEWVMA
KAV------ES-I-R-QA-NQSRIHVVVT-D-D--TV-VVKKL-VK----
Q-DG-------SDQVSLISLNK---DYPVIEQPIVD-----I--KEL---
WEVNSKLSFDLD-VH----EGQEAMLSLKKGLDSLRDEIAGIKKGT--
>Hymenobacter_sedentarius_WP_068197045_BacteroidesLexA
--------------------------------------------------
------------MINTNLK-------FCRRELALTQAQ-MADKLG-----
-IKRSLVGAYEEGRAEPRLATLVNMARLFGI-TLDQ----L-VTTDFSKR
KNAKAIG----AMRAQEPA-AAGTAEDDTDPPTSP------AG------G
KLRVLALTVD--KD------Q--N--------------------------
---ENIELVPQ--KAAAGYLN---GYADP-----------E----YLE--
-----------------------------------------VLPKFR-LP
-MLSQ-S-GTYRAF-EIAGDSMLP----------------I-TSGTVIVG
RYV------ED-W-T-TI-KDGTPCVVVSSK-D--GI-VFKRV-FN----
K-LRS------NAMFVLHSDNP---NFSPYDINVDD-----V--LEI---
WEAKSYISSTFP-------IAELSLERVASLVLDLQQQVALLKKA---
>Pontibacter_pudoricolor_WP_162426523_BacteroidesLexA
--------------------------------------------------
------------MVTSNLR-------FLRKKAGYTQAQ-LAEKLD-----
-IKRSLVGAYEEGRAEPKLSTLVNIAHLFSI-SLDE----L-ITLDLSN-
-NAGKSG----VQKSGE--------------------------------A
KLRVLAITVD--GN------D--K--------------------------
---ENIELVPL--KASAGYLN---GYADP-----------E----FIE--
-----------------------------------------ELPRFR-LP
-MLGN-S-GTFRAF-EISGDSMLP----------------I-TSGTVIVG
RFV------ED-W-K-TI-KDGTPCIIVSQK-E--GV-VFKRI-YN----
K-LQD------TAVLRLHSDNP---VYSPYELHVED-----I--LEI---
WEAKSYISSTFP-------IADLSLDKLSSIVLDLQKEMQKLKKVD--
>Rufibacter_radiotolerans_WP_048920561_BacteroidesLexA
--------------------------------------------------
------------MLSTNLK-------YLRKQQNLTQVQ-LAEKLE-----
-IKRSLIGAYEEGRAEPKLATLVKMAQVFGL-SVDE----L-INPDLPNA
---QKAG----GANRQP---------------------------------
NVKVLSITVD--NQ------D--R--------------------------
---ENIELVPY--KASAGYLN---GYADP-----------E----FME--
-----------------------------------------ELPKFR-LP
-MIQA-P-GTYRAF-EIKGDSMLP----------------I-PSGTVIVG
RYV------ER-W-Q-DV-KDGTPCIVVSLQ-E--GI-VFKRI-YQ----
Q-KQE--------TLRLHSDNP---SYEPYEVGFED-----I--VEL---
WEAKAYISTTFP-------MAEISLDKLTALVLDLQQEMKKIKSK---
>Cytophaga_hutchinsonii_WP_011585264_BacteroidesLexA
--------------------------------------------------
---------MS-VISENVK-------YFRKQLGFTQEQ-LAQRIG-----
-IKRSLLGAYEEGRAEPGLETLTILARLFET-TVDA----L-ISETLSDP
-GKRKEA----MSKDIE-------------------------G------K
KLRVLAITVD--KD------D--K--------------------------
---ENIQLVPE--KAAAGYLN---GYADP-----------E----YVA--
-----------------------------------------ELPQFY-LP
-IFSG-S-GTYRAF-EIKGDSMLP----------------L-ASGSLIIG
QYV------DN-W-S-SV-KDQQTYILVTAT-E--GI-VYKRI-YN----
N-IKK------NETLKLVSDNP---AYEPYDIHVEN-----V--IEI---
WESKAYISTDFP-------KPDMSVEKLTAIVSGLQKQMNKLSND---
>Olivibacter_WP_013666375_BacteroidesLexA
--------------------------------------------------
---------MS-NIASNLK-------YLRRKKGHTQQQ-FADLME-----
-IKRSLVGAYEEDRAEPKYELLKKFASYYEL-TMDE----L-VNEKIDDK
WKPTP--------KGDSSS-------------------------------
-VRVLSITVN--ED------D--R--------------------------
---ENIELVPV--KASAGYLN---GYADP-----------D----YIS--
-----------------------------------------ELPKFR-LP
--FFK-Q-GTYRAF-ELKGDSMLP----------------L-QPGTVVIC
EYV------ED-W-F-DV-KPNQTYVIISKS-D--GI-VYKRI-AH----
K-FKE------EKGLKLLSDNK---VYEPYWVETPD-----I--LEI---
WKAKAFISTEFP-EP----TAEPSLETLTTMMAQMQKTISGMKTE---
>Sphingobacterium_sp._ML3W_WP_038697348_BacteroidesLexA
--------------------------------------------------
---------MP-NIASNLK-------FLRKTKRLTQQQ-FADLME-----
-IKRASVGAYEEDRAEPKYELLNKIAEFYDM-TMDE----L-ANDEINEK
WRPAP--------KSNASN-------------------------------
-LRVLSVTVD--GQ------D--R--------------------------
---ENIELVPV--KASAGYMN---GYADP-----------E----YVA--
-----------------------------------------TLPKFS-LP
--MFN-Q-GTYRAF-EIKGDSMRP----------------L-ASGSIVVA
EYV------EN-W-N-DI-KAAQTYVIVSKD-E--GV-VYKRV-AY----
K-FKE------DKGLKLLSDNK---SYDPYWVEAGD-----I--MEV---
WRAKAYISTVLP-EP----NSEPTMETLSTMMAEMQKTINSVVDKG--
>Pedobacter_WP_015807734_BacteroidesLexA
--------------------------------------------------
---------MS-NISSNLK-------YLRKKKGHTQQQ-FADAMQ-----
-IKRSLIGAYEEDRAEPKYDLLKKIAEYFDL-TIDE----F-INENINDD
WKPKP--------KSQGSN-------------------------------
-LRILSISVD--KD------D--N--------------------------
---ENIEMVPV--KASAGYLN---GFADP-----------Q----YIK--
-----------------------------------------ELPRFQ-LP
LPFLK-H-GTFRAF-EIVGDSMLP----------------I-QPGSVIVA
EYM------DN-W-N-DV-KTGETYIIVSRT-E--GV-VYKRA-GN----
R-FKE------NKELKLISDNK---IYDPYTVAADD-----I--MEI---
WKAKAYISTSLP-EP----TPEPTIETLSAMMAQMQKSISQLNKN---
>Mucilaginibacter_ginsenosidivorans_WP_147033392_BacteroidesLexA
--------------------------------------------------
---------MS-IISSNIK-------FLRKRKGLTQQQ-FADQIG-----
-IKRSLVGAYEEERAEPKYELLKNIASFFEI-TVDD----F-INETINDK
WAPKP--------KGDPAN-------------------------------
-LRILTISVD--KD------E--N--------------------------
---ENIEMVPL--KASAGYLN---GYADP-----------E----YVA--
-----------------------------------------QLPKFY-LP
--MFK-N-GTFRAF-EIKGDSMLP----------------L-PSGSIIIG
EYL------EN-W-G-DL-KSGDTYVVVSKS-D--GV-VYKRV-TG----
K-FKE------QKKLKLVSDNP---VYEPYEISGED-----I--LEI---
WKAKGYISTQLP-EP----APEPTMESLTAMMAQMQRSISKLGQGNN-
>Solitalea_canadensis_WP_014679698_BacteroidesLexA
--------------------------------------------------
---------MG-IISQNLK-------YLRKKQNLTQQQ-LADNLN-----
-VKRAVIGAYEEDRAEPKTELLIKMANLFSI-SVDE----F-IGERINDK
WFAKKEKA-SEEEKNNPTG-------------------------------
GLRILSITVD--SD------S--N--------------------------
---ENIELVPA--KASAGYMN---GYADP-----------Q----YVA--
-----------------------------------------ELPKFH-LP
--FLK-G-GTFRAF-ELKGDSMLP----------------L-EPGTIVVG
EYV------EN-F-N-DI-KSGETYVVLSKD-E--GI-VYKRV-TN----
K-IKE------NKRLMLASDNK---IYETYSIQAED-----V--LEV---
WKAKAFISTSFP-TP----SVEPSLEKLTEMVEQLQKTVIKLKTND--
>Mangrovivirga_cuniculi_WP_137091580_BacteroidesLexA
--------------------------------------------------
---------MS-LISQNLK-------YLRKKNDLTQEQ-FADKLG-----
-IKRSQVGAYEEGRADPRIPTLMRISEVFDY-SMDE----L-VSESLEKI
DSSGRK-----LSVSKNP--------------------------------
EMKVLAITVD--EH------D--R--------------------------
---ENIELVPD--KASAGYLN---GYSDP-----------E----YIE--
-----------------------------------------ELPKFQ-LP
-NLPG-N-ATYRAF-EISGDSMLP----------------L-QSGTIVIG
QYL------ER-P-E-DI-KNGKTYVLVTGK-E--GI-VYKRV-FN----
Y-LEE------KGSLYLVSDNT---NYAPYSVPVDE-----V--FEI---
WEAKAFISVSFP-EPESGKD--MTLDKLAKMVLELQQEVIKLKD-R--
>Marivirga_tractuosa_WP_013455628_BacteroidesLexA
--------------------------------------------------
---------MS-LINNNIK-------YLRKEKGWTQQD-LADELG-----
-VKRPQIGSYEEGRADPRIQTLLKLSDLFNV-SVDD----L-LGKDLS--
--S--P-----MVVTKK---------------------------------
PTKVLAITVD--SQ------E--R--------------------------
---ENIELVPQ--KASAGYTN---GYADP-----------E----YLQ--
-----------------------------------------ELPRFQ-LP
-NLPR-N-STYRAF-EISGDSMLP----------------L-EPGTIIIG
EYV------ES-P-D-SI-RNGKTYIIVSEQ-E--GV-VYKRV-FN----
Y-AEE------KGVLFMVSDNT---VYSPYEIPIES-----V--MEI---
WEAKAFISTQFP-DVKNNENPPMSLRELTDIVLEIKEEVTKLKR----
>Belliella_baltica_WP_014772842_BacteroidesLexA
--------------------------------------------------
----------M-FLSKNIK-------FLRTSQNITQAE-LCEKLG-----
-VQRTMISAYEDGRSEPKLASLTVIAELFDV-TMDE----L-LYHDIQ--
-ENG-R-----KAVQNR---------------------------------
STKILTIAVN--ED------D--Q--------------------------
---ENITMVGQ--KASAGYLN---GFADP-----------E----YME--
-----------------------------------------SLPQFR-LP
-NLST-N-QTYRAF-EIAGDSMLP----------------L-VPGTLIIG
GYV------EQ-L-K-DI-KSGKTYILVTTT-E--GV-VYKRV-FN----
Y-LSE------NGKLFLVSDNE---HYKPYEIKGED-----V--MEV---
WEARAFISTDFP-NPKDRNNP-ITNEDLSKMILDLKTEIVKMKK-S--
>Chryseolinea_soli_WP_119754736_BacteroidesLexA
--------------------------------------------------
---------MA-MINKNLK-------FLRTQTGMTQKQ-LAEKLG-----
-LKQAAIGAYEEERSTPPLASLLDITKIFNV-NLDA----L-VRQDLSRL
SEKER------KAATPTKG-------------------------------
-KDILAITVD--SN------N--K--------------------------
---ENVDLVSQ--KASAGYLA---GYQDV-----------E----FVK--
-----------------------------------------DLPKIS-VP
-MLPR-N-RTYRAF-EIQGDSMLP----------------V-QPGSVIFG
EYM------ED-V-A-AI-KNGKLYILVTKQ-D--GI-VFKRV-FN----
F-TAE------EGKLLLVSDNR---QYEPYSVDAAE-----V--LEI---
WQAKAFFTNQFP-DPQ--TTNTVSTEHLAHTVLQLQAELQKLKKK---
>Flavisolibacter_ginsenosidimutans_WP_146791046_BacteroidesLexA
--------------------------------------------------
---------MS-QANKNLK-------YLRKLRGWTQEE-FAQKLR-----
-IKRSLLGAYEEERAEPRIDILEAVADMFKL-TLDD----L-LRRDVSDN
K-------------TSYL--------------------------------
-SKRRAQKMV--QG------R--G--------------------------
----DIPFVPV--KAAAGYLA---GYADP-----------E----FID--
-----------------------------------------ELNTFT-LP
--MLA-G-GDYRAF-EIVGDSMMP----------------T-PSGSVIVG
EKV------QN-M-D-DI-KTNNTYVVVSKT-D--GI-VYKRV-LK----
N-PRQ------KAKFTFVSDNP---AYQPYTVSAEE-----I--LEM---
WQAQMVISRANT-------QQRWDVNNLANLVTNLQQQVSVLKKKM-V
>Niabella_ginsenosidivorans_WP_067758491_BacteroidesLexA
--------------------------------------------------
---------MS-VANKNLK-------YLRKLRGWTQDE-FANKLN-----
-IKRSLLGAYEEERAEPRLEVLETICDIFKL-TLDE----I-LRKDLSAN
T-------------DNYL--------------------------------
-AKRRALKLS--NT------A--A--------------------------
----RIPFVPV--KAAAGYLN---GYADH-----------E----FID--
-----------------------------------------ELNTFT-LP
--MVT-G-GNYRAF-EIIGDSMLP----------------T-PSGSIIVG
EKV------EA-L-D-HV-KNNTACVVVSKN-D--GI-VYKRI-QK----
N-GKA------RNKILLLSDNP---TFQPYSISSED-----V--LEM---
WEAQFIISKTNT-------AQGWNVGQLVNIVADLQQEVAGMKKKM-N
>Arachidicoccus_soli_WP_119989530_BacteroidesLexA
--------------------------------------------------
---------MS-HAGKNLR-------FLRKLRGWTQEQ-FANKIS-----
-IKRSLLGAYEEERAEPRIETLQTVCTLFKL-SMDD----I-LLKDLEIP
N--GG---------GSYI--------------------------------
-DKRRAQKMA--SS------S--S--------------------------
---AEIHFVPV--KAAAGYLA---GYADT-----------E----FLD--
-----------------------------------------ELNTFT-LP
--MLA-P-GYYRAF-EIVGDSMLP----------------T-PSGSVIVG
EKV------EN-F-E-DV-KNNNAYIVVSRN-N--GI-VYKRI-NR----
N-NRS------KNNITLVSDNP---IYDPYQVEKED-----I--LEL---
WKAQMIITKATV-------QNRWDVGQLAGMVNNLQEQVSSLKKKM-N
>Rhizosphaericola_mali_WP_131328373_BacteroidesLexA
--------------------------------------------------
--------MSS-HASKNLR-------YLRKLRGWTQDQ-FANKLN-----
-IKRSLLGAYEEERAEPRIEVLQEVARIFKL-SMDE----I-LLNDLAVP
R--GG---------GSYI--------------------------------
-DQRRALKMA--SE------P--N--------------------------
----QIQFVPV--KAAAGYLA---GYADP-----------E----FIE--
-----------------------------------------ELNSFT-LP
--MLG-P-GNYRAF-EIAGDSMLP----------------T-PSGSVIVG
ERI------DG-L-E-DI-RSQDSYIVVSKN-G--GI-VYKRV-QR----
N-NKN------KAVLTLVSDNS---LYEPYQVNLSE-----I--VEF---
WNAKMILTKANQ-------QRRWDVDQLAGMVTSLQQQVSDLSKKNKN
>Phnomibacter_ginsenosidimutans_WP_157478948_BacteroidesLexA
--------------------------------------------------
---------MS-FAGKNFK-------YLRKLRGWTQED-FANKVG-----
-IKRSLVGAYEEERAEPRLEVVETVCSIFKL-SLED----V-LLKELADE
G-------------ESYM--------------------------------
-AKRRKLKMG--AE------R--S--------------------------
----NIQFVPV--KAAAGYLA---GYNDP-----------E----FVD--
-----------------------------------------ELNTFT-LP
--MLG-P-GEYRAF-EIIGDSMLP----------------T-PSGSVIVG
EKV------EN-L-E-YV-KSNQAYIVVSRT-D--GI-VYKRI-QK----
E-PKL------QTTLTLVSDNP---QYPPYTVKSED-----I--AEV---
WQAQMILSRPME-------KPVWDVNQLATVVNTLQEQVNSLKSNR-T
>Chitinophaga_pinensis_WP_012794432_BacteroidesLexA
--------------------------------------------------
---------MS-IVCRNLK-------FLRKQKGWTQQE-FADKLG-----
-IKRSLLGAYEEERAEPRTEVLELVSDMFRI-SIDD----L-LRRDVGSQ
K-------------ESFL--------------------------------
-EKRRQQKMG--SD------R--Q--------------------------
----VIEFVPV--KAAAGYLA---GYNDD-----------E----FIE--
-----------------------------------------ELNTFT-LP
--MMG-A-GNYRAF-EIAGDSMLP----------------T-PSGSVIVC
HKV------DG-W-D-EI-RNNEAYIVVTNR-E--GI-VYKRI-LK----
T-NRS------KSKITLVSDNP---QYEPYAVGMED-----V--LEL---
WQSDAVISKSGQ-------QSRLSVNHLADMVSHLQDQVSMLKKRIKD
>Streptococcus_phage_370.2_NP_269132_PhageR
-----------MASTIA---------------------------------
-------------FPAMVK-------ELRLSKNLTMEQ-LAEEVG-----
-KTKSTISKWEKGTRSPKIYEIEEIAKFFGV-EPKK----M-MFGDNPTP
TAPQV---------------------------------------------
--ELIPSTLQ--KI------N--ST-------------------------
----SSQLEHK---RQLN-VLD---YAETQ----------------LE--
-----------------------------------------QQNTVE-EP
--------QATYYTYNYYDHAASA------------------GTGQYLND
VQV------ET-I-E-LPVDYDADFVIPV-Y-G--DS-MEPKY-HSG---
DYV--------FVKLSVELTDGDIGVFEYYGDAYIK-----Q--LLI---
NDKGAFLH-SLN-QCG---DYPDIPIDRDSDFRIIGEVMGSYRE-R--
>Streptococcus_phage_370.4_NP_270047_PhageR
-----------MAKNSPQDLI--------------------NR-------
-----------EIFSTNLN-------MLMAKKNIKQID-IHNKLG-----
-IPKSTITGYVKGRSLPTAGNVQKLADFFGV-LKSD----I-DPRFDSNN
IETNS---------------------------------------------
--NIIPSTLQ--KV------T--ST-------------------------
----LSQLEHK---RQLN-VLD---YAETQ----------------LE--
-----------------------------------------QQNTVE-EP
--------QATYYTYNYYDHAASA------------------GTGQYLND
VQV------ET-I-E-LPVDYDADFVIPV-Y-G--DS-MEPEY-HSG---
DYV--------FIKLSINLSDGDIGVFEYYGDAYIK-----Q--LVI---
NDSGAFLH-SLN---D---KYDDILIDRDSDFRIIGEVIGSFTSKS--
>Collierbacteria_bacterium_KKU00362_CanonicalLexA
-----------------------------------------------MAV
TLYKRQRQIVE-FISQFI---------QKSGYSPTLSE-IAQAIG----V
SSLATVHEHLQALEKKGVIRKFDGVIRGIEV-IDRPSVENA---------
--------------------------------------------------
--------------------------------------------------
---GLELPILG--FIAAGRPI---EPYTD----------------P-N--
-----------------------------------------ATMKVSASM
VSGK-K---RAFVL-QVKGDSMIEE--------------G-IFDRDYVLI
EE-------CE-I-G-AVKDGDIVVALLE-NGL-----ATLKR-FFR---
--ER--------TRVRLEPANS---SMSPIFAI-----N-----VKV---
QGKCVGVIRKYI------------------------------------
>Parcubacteria_bacterium_KKW01361_CanonicalLexA
-----------------------------------------------MAP
VLPKQKQKILF-FLKHYI---------ERQGFAPTLTE-IAKEFG----V
SSLATVHEHLQFLEKRGFIKRDKSTARGISI-VDRE----I-QD------
--------------------------------------------------
----SANSA-----------------------------------------
---SILLPLVG--MITAGEPI---EAVEN----------------V-D--
-----------------------------------------EHIPIP-KE
LVGN-K---NAFLL-KVKGDSMVES--------------L-IADGDLVIV
EK-------TD-I----ARDGDMVIALLE-DGS-----ATLKK-LYH---
--QK--------NYIRLQPANS---AYKSRVVK-----N-----VVI---
QGRVMGILRTYR-G----------------------------------
>Dehalococcoides_mccartyi_WP_012882749_CanonicalLexA
--------------------------------------------------
-----------------M-------TLKLTTRQRAMIDFIARFRRRYGYP
PSIRDIVNGCNISSTSVVDYNLKILQKMGLIRR-------------QAE-
I-SR----------------------------------GIE---------
--------LV--GTEE----TEEG--------------------------
---RISIPVIG--QIAAGIPI---PVPESDS-----FAVVT----SDE--
-----------------------------------------NIEVTE-DL
TRGRE-N-IYALRV-KGVS--MIED--------------L-INDGDLVIM
QHT------QT-----VDNGETAAVWLKD-Q----KE-VTLKK-VY----
M-EP--------GRVRLQPANR---TMPPIYTQP-D-----N--VEI---
QGRVIAVI--RQ-M-------------------D--------------
>Vibrio_cholerae_WP_000803693_CanonicalLexA
-----------------MK-P-----------------LTPRQ-------
------QEVFD-LIKSKI---------DETGMPPTRAE-IAKELG----F
RSANAAEEHLKALARKQVIEMVPGASRGIRI-LVD---------------
------------------------NAA-----------------------
----NEEE---------------A--------------------------
---ETGLPLIG--RVAAGEPI---LAQEH----------------VEA--
-----------------------------------------HYQVDP-SM
FRPQ-A----DFLL-RVHGESMKNI--------------G-ILDGDLLAV
HK-------TQ-D----VRNGQVVVARVE-D-----D-VTVKR-LER---
--KG--------SKVFLHAENE---EFAPIEVDLAA--Q--S--LTI---
EGIAVGVIRNST-WM---------------------------------
>Vibrio_parahaemolyticus_WP_005480871_CanonicalLexA
-----------------MK-P-----------------LTPRQ-------
------QQVFD-LIKSKI---------DDTGMPPTRAE-IARELG----F
RSANAAEEHLKALARKQAIEIIPGASRGIRI-LLE---------------
------------------------DAA-----------------------
----NDEQ------------------------------------------
-----GLPLIG--QVAAGEPI---LAQEH----------------VEA--
-----------------------------------------HYQVDP-AM
FKPQ-A----DFLL-RVNGESMKDI--------------G-IMDGDLLAV
HK-------TQ-D----VRDGQVVVARVD-D-----D-VTVKR-LER---
--KG--------STVLLHAENE---EFAPIQVDLTS--Q--H--LTI---
EGLAVGIIRNTD-WM---------------------------------
>Shewanella_piezotolerans_WP_020914776_CanonicalLexA
-----------------MR-P-----------------LTPRQ-------
------AEILE-LIKRNI---------SDTGMPPTRAE-IARRLG----F
KSANAAEEHLKALAKKGCIEIIPGTSRGIRL-TQE---------------
------------------------EPE-----------------------
----EVEL------------------------------------------
-----GLPLIG--QVAAGEPI---LAQEH----------------VEQ--
-----------------------------------------HYKVDP-AM
FRPS-A----DFLL-RVRGDSMKDI--------------G-ILEGDLLAV
HK-------SQ-Q----ARNGQVVVARVE-D-----D-VTVKR-FEK---
--KG--------NKVFLHAENE---EYSPIEVDLAN--Q--S--LSI---
EGLAVGVIRNGD-WQ---------------------------------
>Escherichia_coli_WP_000646078_CanonicalLexA
-----------------MK-A-----------------LTARQ-------
------QEVFD-LIRDHI---------SQTGMPPTRAE-IAQRLG----F
RSPNAAEEHLKALARKGVIEIVSGASRGIRL-LQE---------------
------------------------E-------------------------
------EE------------------------------------------
-----GLPLVG--RVAAGEPL---LAQQH----------------IEG--
-----------------------------------------HYQVDP-SL
FKPN-A----DFLL-RVSGMSMKDI--------------G-IMDGDLLAV
HK-------TQ-D----VRNGQVVVARID-D-----E-VTVKR-LKK---
--QG--------NKVELLPENS---EFKPIVVDLRQ--Q--S--FTI---
EGLAVGVIRNGD-WL---------------------------------
>Haemophilus_influenzae_WP_010869048_CanonicalLexA
-----------------MR-P-----------------LTARQ-------
------QEVLD-LLKRHL---------ETTGMPPTRAE-ISRELG----F
KSANAAEEHLKALSRKGAIEIIPGASRGIRI-LDN---------------
------------------------SSN-----------------------
----D-EF---------------D--------------------------
-----GLPLVG--RVRAGEPI---LAEQH----------------IEA--
-----------------------------------------TYRVDA-DM
FKPQ-A----DFLL-KVYGLSMKNV--------------G-ILDGDLLAV
HS-------TK-D----VRNGQIVVARIE-D-----E-VTVKR-LEK---
--KG--------SIIYLHAENE---EFDPIVVNLEE--QK-N--FEI---
EGIAVGIIRNNA-WM---------------------------------
>Pseudomonas_aeruginosa_WP_003091196_CanonicalLexA
-----------------MQ-K-----------------LTPRQ-------
------AEILS-FIKRCL---------EDHGFPPTRAE-IAQELG----F
KSPNAAEEHLKALARKGAIEMTPGASRGIRI-PGFE----P---------
------------------------HA------------------------
------AN---------------D--------------------------
---DEGLPVIG--RVAAGAPI---LAEQN----------------IEE--
-----------------------------------------SCRINP-AF
FNPR-A----DYLL-RVRGMSMKDI--------------G-ILDGDLLAV
HV-------TR-E----ARNGQVVVARIG-E-----E-VTVKR-FKR---
--EG--------SKVWLLAENP---EFAPIEVDLKE--Q--E--LII---
EGLSVGVIRR--------------------------------------
>Pseudomonas_putida_WP_010953131_CanonicalLexA
-----------------ML-K-----------------LTPRQ-------
------AEILA-FIKRCL---------EDNGFPPTRAE-IAQELG----F
KSPNAAEEHLKALARKGAIEMTPGASRGIRI-PGLE----A---------
------------------------KA------------------------
------EE------------------------------------------
----AGLPIIG--RVAAGAPI---LAEQH----------------IEQ--
-----------------------------------------SCNINP-AF
FHPQ-A----DYLL-RVHGMSMKDV--------------G-IFDGDLLAV
HT-------CR-E----ARNGQIVVARIG-D-----E-VTVKR-FKR---
--EG--------SKVWLLAENP---EFAPIEVDLKE--Q--E--LVI---
EGLSVGVIRR--------------------------------------
>Burkholderia_thailandensis_WP_009891323_CanonicalLexA
-----------------MI-K-----------------LTARQ-------
------QQVFD-LIRRAI---------ERSGFPPTRAE-IAAELG----F
SSPNAAEEHLRALARKGVIELAAGASRGIRL-LGLD----D---------
------------------------APHQ--LTL-----------------
--P-HAAL---------------M--------------------------
---QLSLPLVG--RVAAGSPI---LAQEH----------------ISQ--
-----------------------------------------HYACDP-AL
FSSK-P----DYLL-KVRGLSMRDA--------------G-ILDGDLLAV
QK-------RA-E----AKDGQIIVARLG-D-----D-VTVKR-LKR---
--RP--------GGVELIAENP---DYENIFVKAGS--A--E--FAL---
EGIAVGLIRPGE-F----------------------------------
>Xanthomonas_axonopodis_WP_005915033_CanonicalLexA
-----------------MD-L------------------TDTQ-------
------QAILA-LIAERI---------DADGVPPSQTE-IARAFG----F
KGIRAAQYHLEALEHAGAIRRVPGQARGIRL-AGQG----A---------
------------------------QTRT--APV-----------------
--SEVARD---------------D--------------------------
---VLRLPVLG--RVAAGLPI---GADIG----------------SDD--
-----------------------------------------FVVLDR-VF
FSPS-P----DYLL-KVQGDSMRDE--------------G-IFNGDLIGV
HR-------TR-D----ARSGQIVVARID-E-----E-ITVKL-LKI---
--GK--------DRIRLLPRNP---DYAPIEVLPDQ--D-----FAI---
EGLYCGLLRPN---R---------------------------------
>Xylella_fastidiosa_WP_023906043_CanonicalLexA
-----------------MS-L------------------SDIQ-------
------QAILS-LITNHI---------NADGVSPSQTE-IARAFG----F
KGVRAVQHHLDVLEQQGMIRRVPRQARGIRL-KHLT----E---------
------------------------VDET--ALA-----------------
----LQSE---------------D--------------------------
---VLRLPVLG--RVAAGQPI---GADIG----------------EGR--
-----------------------------------------VVLLDR-VF
FSPA-P----DYLL-RVQGDSMRDE--------------G-IFDGDLIGV
HR-------TQ-D----AHSGQIVVARID-D-----E-ITVKL-LKI---
--SK--------DRIRLLPRNP---DFAPIEVRSDQ--D-----FAI---
EGLYCGLLRPN---R---------------------------------
>Xanthomonas_campestris_WP_011036298_CanonicalLexA
-----------------MD-S-----------------LSPKR-------
------AAVLA-FLQQQA---------QA-GLAPSLAE-IAQAFG----F
ASRNAAQKHVQALAEAGLIELVPNRKRGIRV-PGG---------------
--------------------------------------------------
----AGPD---------------A--------------------------
---LLALPVLG--RVAAGVPI---GADIG----------------LDR--
-----------------------------------------QLWLDR-SL
FALR-P----DYLL-QVQGDSMIDD--------------G-ILEGDLVGV
QR-------SS-D----ARNGQIVVARVD-G-----E-ITIKR-LER---
--SA--------DAIRLLPRNP---AHAPIVVAADA--D-----FAI---
EGVYCGLIRQG-------------------------------------
>Magnetococcus_marinus_WP_011713713_CanonicalLexA
---------------------------------MTDRKEHKMKPGRRPTE
GMTPSQERIMQ-VIRNAI---------DRDGLPPTVKE-IAEALG----M
KTP-SAHEQVQKLVKKGFIRRTPRKARSIEI-VEQS----P-EEEP----
-------------------------------------------------V
EKK-PDVAR-----------------------------------------
---LVPVPIIG--EVAAGIPI---LAVEN----------------HIG--
-----------------------------------------ELLMDS-RT
ARGP------CFAL-KVKGDSMIDA--------------E-IFEGDYVVV
RH-------QA-L----AENGDIVVAILD-G-----E-ATVKR-LYI---
--SE--------ETIELRPENR---SYQPIVVPPGG--D-----IRI---
LGKVLAVRGHGA-ANNN----E--------------------------
>Geobacter_sulfurreducens_WP_010942262_CanonicalLexA
-----------------------------------------ME-------
TLTSRQRTVLE-FITAHV---------DRHGYPPTMRE-IARHLN----V
NGTLGVAKHLEALARKGYLQREPGNSRGITL-T-----------------
--------------------------------------------------
GQTRH--TP-----------------------------------------
---TVSLPVIG--VVRAGVPQ---IATEE----------------IEE--
-----------------------------------------HISIDQ-SL
VKGG------AFFL-RVKGDSMINA--------------A-IIEGDLALV
RP-------QQ-T----AENRDIVVAMID-G-----E-ATLKR-FYQ---
--GA--------DHIRLQPENP---NMAPIIV-RSG--VQ-E--AWI---
IGKVVGIYRRMD------------------------------------
>Myxococcus_xanthus_WP_011554445_CanonicalLexA
-----------------------------------------ME-------
ELTERQREILS-FIVKET---------ETRGFPPTIRE-IGEHMD----I
RSTNGVNDHLKALERKGYLNRGEQQSRSLVA-TKRA----R-LLL-----
--------------------------------------------------
GLGARKDSG-----------------------------------------
---MVEIPLLG--KVAAGAPL---LAQEN----------------MED--
-----------------------------------------SVKIDS-FL
LGGVNG--REVFAL-RVKGQSMIDD--------------G-IHDGDYLFV
KK-------TP-S----AQPGEIVVALIE-D-----E-ATVKR-YYP---
--EG--------DRIRFQPANA---TMQPIYVSRAE--FR-S--TMI---
LGQVVGVYRKLQ-GGRT----P--------------------------
>Fibrobacter_succinogenes_WP_015732425_CanonicalLexA
-----------------------------------------MENTNEKRK
EMTARQEEIYE-YIKKYS---------KENHMPPTVRE-IGNHFD----I
SSTNGVRSILAALIKKGYINRSPRLSRGIEI-LSDD----K---------
--------------------------------------------------
ESSKEVASN-----------------------------------------
---TIEIPIVG--RVAAGTPI---LAVQN----------------LEG--
-----------------------------------------TVTIDR-DF
LACR-S---DVFAL-RVKGDSMINA--------------G-IFDGDLIFA
RQ-------QK-T----ADLGEIVVAQID-N-----E-ATVKY-YHP---
--SA--------DHVELRPANP---KYKPIIV--NN--RK-D--FSI---
AGRVIGVMRKVN------------------------------------
>Bacillus_subtilis_WP_003238209_CanonicalLexA
-----------------MT-------------------------------
KLSKRQLDILR-FIKAEV---------KSKGYPPSVRE-IGEAVG----L
ASSSTVHGHLARLETKGLIRRDPTKPRAIEI-LDEE----V-D-------
--------------------------------------------------
-----IPQS--------------Q--------------------------
---VVNVPVIG--KVTAGSPI---TAVEN----------------IEE--
-----------------------------------------YFPLPD-RM
VPPD----EHVFML-EIMGDSMIDA--------------G-ILDKDYVIV
KQ-------QN-T----ANNGEIVVAMTE-D-D---E-ATVKR-FYK---
--ED--------THIRLQPENP---TMEPIILQ-----N-----VSI---
LGKVIGVFRTVH------------------------------------
>Listeria_monocytogenes_WP_009930693_CanonicalLexA
-----------------M--------------------------------
KISKRQQDIYE-FIKSEV---------KEKGYPPSVRE-IGEAVG----L
ASSSTVHGHLARLEGKGLIRRDPTKPRAIEI-LSLE----D-E-------
--------------------------------------------------
-----AETP--------------N--------------------------
---VVNIPIIG--KVTAGMPI---TAIEN----------------IDE--
-----------------------------------------YFPLPE-YM
AAGE----TNVFML-EIDGESMINA--------------G-ILDGDKVIV
RQ-------ES-S----AINGEIVVAMTD-E-N---E-ATCKR-FYK---
--EA--------NHFRLQPEND---ALEPILLN-----N-----VTI---
LGKVIGLYRDIR------------------------------------
>Staphylococcus_aureus_WP_001208760_CanonicalLexA
-----------------MR-------------------------------
ELTKRQSEIYN-YIKQVV---------QTKGYPPSVRE-IGEAVG----L
ASSSTVHGHLSRLEEKGYIRRDPTKPRAIEI-VSDQ----T-ND------
--------------------------------------------------
----NINME--------------E--------------------------
---TIHVPVIG--KVTAGVPI---TAVEN----------------IEE--
-----------------------------------------YFPLPE-HL
TSTHN---SDIFIL-NVVGDSMIEA--------------G-ILDGDKVIV
RS-------QT-I----AENGDIIVAMTE-E-D---E-ATVKR-FYK---
--EK--------NRYRLQPENS---TMEPIYLD-----N-----VAV---
IGKVIGLYREM-------------------------------------
>Clostridioides_difficile_WP_009897067_CanonicalLexA
-----------------MY------------------------------L
DLTEKQVLILE-FIKSQI---------ILKGYPPAVRE-ICTAVG----L
RSTSTVHSHLNKLEKLGYIRKDPTKPRAIEV-LERS----K-VN------
--------------------------------------------------
----DVSGANQ------------E--------------------------
---IIELPLVG--QITAGEPI---LAQQN----------------IEE--
-----------------------------------------YIPFPA-SL
VKGS-----NNFVL-RVKGESMINA--------------G-ILDEDYVVV
DK-------KN-T----ALNSQIVVALIN-G-E---S-ATVKR-FFK---
--EG--------NLIRLQPEND---FMEPIMLN-----DS-E--VEI---
VGIVTGVFRVIK------------------------------------
>Mycolicibacterium_smegmatis_WP_003894124_CanonicalLexA
-----------------MS-DDT--GEFTDGSTESPADADGAGRRRAVDN
GLTERQRTILE-VIRASV---------TSRGYPPSIRE-IGDAVG----L
TSTSSVAHQLRTLERKGYLRRDPNRPRAVDV-RAAD----D-P-A-----
-----------------------------------------AA------A
VVTTDVAGS--DALP--------E--------------------------
---PTFVPVLG--RIAAGGPI---LAEEA----------------VED--
-----------------------------------------VFPLPR-EL
VGEG-----SLFLL-KVVGDSMVDA--------------A-ICDGDWVVV
RQ-------QN-V----ADNGDIVAAMID-G-----E-ATVKT-FKR---
--AR--------GQVWLMPHNP---AYDPIPGN-----E-----AAV---
LGKVVTVIRKI-------------------------------------
>Mycobacterium_tuberculosis_WP_003899448_CanonicalLexA
-----------------MN-DSN--DTSVAG---GAAGAD--SRVLSADS
ALTERQRTILD-VIRASV---------TSRGYPPSIRE-IGDAVG----L
TSTSSVAHQLRTLERKGYLRRDPNRPRAVNV-RGAD----D---A-----
-----------------------------------------AL------P
-PVTEVAGS--DALP--------E--------------------------
---PTFVPVLG--RIAAGGPI---LAEEA----------------VED--
-----------------------------------------VFPLPR-EL
VGEG-----TLFLL-KVIGDSMVEA--------------A-ICDGDWVVV
RQ-------QN-V----ADNGDIVAAMID-G-----E-ATVKT-FKR---
--AG--------GQVWLMPHNP---AFDPIPGN-----D-----ATV---
LGKVVTVIRKV-------------------------------------
>Mycobacterium_leprae_WP_010908066_CanonicalLexA
-----------------MS-DST--D--ISG-----ITVD--GRLHSMDS
GLTERQRTILN-VIRASV---------TSRGYPPSIRE-IADAVG----L
TSTSSVAHQLRTLERKGYLRRDPNRPRAVNV-RGVE----E-TQA-----
-----------------------------------------AG------P
AVLTEVAGS--DVLP--------E--------------------------
---PTFVPILG--RIAAGSPI---FAEGT----------------VED--
-----------------------------------------IFPLPR-EL
VGEG-----TLFLL-KVTGDSMVEA--------------A-ICDGDWVVV
RQ-------QK-V----ADNGDIVAAMID-G-----E-ATVKT-FKR---
--AG--------GQVWLIPHNP---AFDPIPGN-----D-----ATV---
LGKVVTVIRKI-------------------------------------
>Corynebacterium_glutamicum_WP_003857389_CanonicalLexA
-----------------MA-IEK--KPAGARGSRGSRTVKTLPNGKPDPA
SLSDRQRRILE-VIRDAV---------VLRGYPPSIRE-IGDAAG----L
QSTSSVAYQLKELEKKGFLRRDPNKPRAVDV-RHLP----E-TESRSSKA
A----------------------------------------TQ------A
KSKAPQAGVHDPELA-----G--Q--------------------------
---TSFVPVVG--KIAAGSPI---TAEQN----------------IEE--
-----------------------------------------YYPLPA-EI
VGDG-----DLFML-QVVGESMRDA--------------G-ILTGDWVVV
RS-------QP-V----AEQGEFVAAMID-G-----E-ATVKE-FHK---
--DS--------SGIWLLPHND---TFAPIPAE-----N-----AEI---
MGKVVSVMRKL-------------------------------------
>Rhodobacter_sphaeroides_WP_002719150_CanonicalLexA
--------------------------------------------------
MLTRKQMELLD-FIKTRM---------DRDGVPPSFDE-MKDALD----L
RSKSGIHRLITALEERGFIRRLAHRARAIEI-VKLP----E-AMERA-GF
SAR--AA-KAAA-A--------------------P-------L------P
KGAVTVETAG----------------------------------------
---ALDLPLMG--RIAAGLPI---EAING----------------GPQ--
-----------------------------------------SVTVPG-MM
LSGR-G---QHYAL-EVKGDSMIAA--------------G-INDGDIVVI
RE-------QQ-T----ADNGDIVVALVA-D-H---E-ATLKR-YRR---
--RG--------GMIALEPAND---SYETQVYP-----EQ-M--VKV---
QGRLVGLIRSY-------------------------------------
>Rhodobacter_capsulatus_WP_013068070_CanonicalLexA
--------------------------------------------------
MLTHKQLELLD-FIQKRM---------ARDGVPPSFDE-MKDALD----L
RSKSGIHRLITALEARGFIRRMAHRARALEI-VKLP----E-SMERA-AE
AERGLQTQPAFT-P-TLIAGS------------RT------EP------P
RGALPVAAA-----------------------------------------
---ALDIPMMG--RIAAGVPI---EAIAE----------------VAH--
-----------------------------------------HVTVPG-AM
LSGR-G---EHYAL-EVKGDSMIQA--------------G-INDGDIVVI
RS-------QP-T----AENGDIVVALVE-D-L---E-ATLKR-YYR---
--RG--------GMIALEAANP---AYETRLLR-----ED-Q--VKV---
QGRLVGLIRSY-------------------------------------
>Paracoccus_denitrificans_WP_011748429_CanonicalLexA
--------------------------------------------------
MLTRKQIQLLE-FIQARM---------ARDGVPPSFDE-MKLALD----L
RSKSGIHRLVTALEERGFIRRLPHRARALEI-VRLP----E-SLSKGPGF
QPRVIEGTMPDR-P--------------------A------PL------P
RGAMEVSVS-----------------------------------------
---AIELPVMG--RIAAGVPI---EAISE----------------ISH--
-----------------------------------------HIAVPT-TM
LSGQ-D---RHYAL-EVRGDSMIEA--------------G-INDGDVVVI
RE-------QN-A----AESGDIVVALVD-G-Y---E-ATLKR-YRR---
--KG--------NMIALEAANP---AYETRVLP-----ED-K--VRI---
QGRLVGLIRSY-------------------------------------
>Sinorhizobium_meliloti_WP_003528303_CanonicalLexA
--------------------------------------------------
MLTRKQQELLL-FIHERM---------KESGVPPSFDE-MKDALD----L
ASKSGIHRLITALEERGFIRRLPNRARALEV-IKLP----E-AYAGASQV
R-RG-FS-PSVI-EGSL--GK------------PA------AP------P
PAPKPAPPAE----------A--A--------------------------
---SVAVPVMG--RIAAGVPI---SAIQN----------------NMH--
-----------------------------------------DISVPV-EM
I-GS-G---EHYAL-EIKGDSMIEA--------------G-ILDGDTVII
RN-------GS-T----ASPGDIVVALID-D-E---E-ATLKR-FRR---
--KG--------ASIALEAANP---AYETRIFG-----PD-R--VKI---
QGRLVGLIRRYH------------------------------------
>Agrobacterium_tumefaciens_WP_010971587_CanonicalLexA
--------------------------------------------------
MLTRKQQELLL-FIHERM---------KESGVPPSFDE-MKDALD----L
ASKSGIHRLITALEERGFIRRLPNRARALEV-IKLP----E-AYTPGARP
Q-RG-FS-PSVI-EGSL--GK------------PK------EP------E
PAPAVKAPAND---F-----A--G--------------------------
---AATIPVMG--RIAAGVPI---SAIQN----------------NTH--
-----------------------------------------DLAVPV-DM
L-GS-G---EHYAL-EVKGDSMIEA--------------G-IFDGDTVII
RN-------GN-T----ANPGDIVVALVD-D-E---E-ATLKR-FRR---
--KG--------ASIALEAANP---AYETRIFG-----PD-R--VKI---
QGKLVGLIRRYH------------------------------------
>Caulobacter_vibrioides_WP_010919768_CanonicalLexA
---------------------------------------MRFVPRSSEAD
MLTRKQHELLM-FIHERI---------KETGVSPSFDE-MKEALD----L
ASKSGIHRLITALEERGFIRRLAHRARALEV-VKLP----Q-QATAAAPP
KGRGAFR-PQVF-EG------------------GG------AP------P
PAASPAAAAN-------------D--------------------------
---SRELPILG--RIAAGTPI---DAIQH----------------ERE--
-----------------------------------------RLPVPE-AM
L-GA-G---EHYVL-EVQGDSMIEA--------------G-ILDGDYVII
KK-------GD-T----ATSGEIVVALVG---E---E-ATLKR-LRK---
--KG--------GSIALEAANP---KYETRIFG-----PD-Q--VEV---
QGKLVGLIRRYH------------------------------------
>Leptospira_interrogans_WP_000654116_CanonicalLexA
-----------------------------------------MK-------
DLTDKQQAVLA-FITAII---------KERGFPPTIRE-IGDEFG----I
TAKG-AYDHLKAIEKKGYLKTAKNQSRAIEL-IRQS----P---------
--------------------------------------------------
MESLPVQAT-----------------------------------------
-----SIPVIG--QVAAGLPI---FAEEN----------------IES--
-----------------------------------------YIPVPD-EM
AKGN-V---PMYAL-RVQGDSMIEV--------------G-INDGDIAII
EK-------RD-I----ARNGEIVVALIE-D-----E-ATLKV-YYK---
--EQ--------DQIRLEARNP---KYKP--IKTKK--------ATV---
MGKLIGLYRIY-------------------------------------
>Bdellovibrio_bacteriovorus_WP_011165841_CanonicalLexA
------------------------------------------MTMKTPLP
PLTPKEKSVLE-FIEAHI---------LSSGVSPSYQE-IKDHFG----L
ASFNSVQNYLKQLTNKGYISNPQNLKRAIQV-LHSA----S-AVQDQLQS
KT-----------------------------------------------V
STKTGSPRTQLLQAR-----D--E--------------------------
---ILSLPLLG--KVAAGQPI---EAIKH-----------------DE--
-----------------------------------------FVDVPP-SM
VRNP-S---KSFAL-KVQGDSMIED--------------G-IFDEDIILI
QK-------QN-S----ANNGDIIVATVD-N-----E-ATVKR-FYL---
--RPRPETGDADKMVELRPSNS---TMKSMWYT-----PD-E--VEI---
RGIVVGLIRKF-------------------------------------
>Acidobacterium_capsulatum_WP_041839776_CanonicalLexA
-----------------------------------------------MAV
--TKRQKEVLD-FITGFV---------QRNGYSPSFEE-IARGLN----L
KSLATVHKHITNLQNKGLLARAHNRSRSLDV-LP----PRS-R-------
-------------------GR-----------------------------
-----------------------S--------------------------
---VDRLPLMG--RIAAGRPV---EAAEN----------------A-E--
-----------------------------------------SISLG--DI
IGN--R---EVFAL-QVHGESMRDE--------------H-IVDGDYVLV
ER-------TN-T----ARQGEIIVALVR-G-A---E-TTLKR-FYL---
--EG--------SMVRLQPSNA---EMNPIIVP-----AA-Q--VAI---
QGRVLGMLRKY-------------------------------------
>Verrucomicrobium_spinosum_WP_009959117_CanonicalLexA
--------------------------------------------------
MLTERQQELLD-FLRVYQ---------RQQGVMPSTRD-IQLHFG----F
ASQTAAMSHLKALERKGVIRRLAGKARAVVF-PEVM----E-RE------
--------------------------------------------------
--------------------------------------------------
---TVDIPIFG--LIPAGFTA---DNPEH----------------SDG--
-----------------------------------------NLTLDL-RT
MGLSPR--SKPFAL-KVRGDSMTGA--------------H-IIQGDYVIL
E---------Q-R---DPRPKDIVAALMD-G-----E-TTLKR-YLV---
--DN--------GQPFLRAENP---SYPDLIPA------R-E--LMI---
QGVMVGLFRPYN-GR---------------------------------
>Opitutus_terrae_WP_012376858_CanonicalLexA
--------------------------------------------------
MLTEKQEAILD-YIRSVQ---------AQRGVPPSTRE-IQRHFG----Y
ESQNAAMNHLRALARKGQLHQVDGATWGLKV-SEVQ----G-H-------
--------------------------------------------------
--------------------------------------------------
----FELPIYG--TIPAGVPS---MQEQQ----------------PKE--
-----------------------------------------TITFDP-AV
FRLRRP--ERLWGL-EVHGDSMIDA--------------H-ILDGDIAVL
E---------R-R---EAKPGDIVAALVD-E-T---T-TTLKR-LAY---
--VK--------GKPVLKPENA---RYALIVPK------D-R--LEI---
QGVFVGLIGRAK--R---------------------------------
>Balneola_vulgaris_WP_018127146_CanonicalLexA
----------------------------------------------MDNA
HLTRKQKEFFE-YIVDYK---------KEYDVWPTYRE-IADHFG----Y
RSPNSVTQNIQALLKKGYLIKRNDEEYDLPS-EKKK----T-LLNE----
---------------------S----------------------------
--------------------E--E--------------------------
---KDGIPIRG--LIAAGYLQ---EAVEA----------------DLG--
-----------------------------------------SITMES-LF
PNLD-----KLFAL-RVSGFSMKDV--------------N-IYDGDLVLL
M---------DDD----VKNGDIGAVLYD-G-----E-TSLKK-IFW---
--DQ--------NGLRLEAANE---DYDDIIVEPDV--FE-E--VRI---
IGKYIGHINKQG-FQRATAKVA--------------------------
>Synechocystis_sp_WP_010872400_CanonicalLexA
------------------------------------------------ME
PLTRAQKELFD-WLVSYI---------DETQHAPSIRQ-MMRAMN----L
RSPAPIQSRLERLRNKGYVDWTDGKARTLRI-LHQK----P---------
--------------------------------------------------
--------------------------------------------------
----KGVSVIG--ELKGGELV---EADAE----------------EVE--
-----------------------------------------KIDFAP-LM
KK----S--SVFAL-RVMSNDLVDD--------------F-IVEGDMLIL
RSV------TG-E-E-EIEDGELVAASIK-G-G---K-IAIKR-YYQ---
--DG--------TKVVLKASNN---KGPGQELKAS------D--VEI---
QGILMGVWRNFQ-GV---------------------------------
>Nostoc_sp_WP_010999034_CanonicalLexA
------------------------------------------------ME
RLTEAQQELYE-WLAEYI---------RIHQHSPSIRQ-MMQAMN----L
KSPAPIQSRLEHLRTKGYIEWTEGKARTIRV-LQPI----K---------
--------------------------------------------------
--------------------------------------------------
----QGVPVLG--AIAAGGLI---EPFTD----------------AVE--
-----------------------------------------HIDFSN-FV
LP----A--QTYAL-RVTGDSMIED--------------L-ITDGDLVFL
RPV------PE-P-D-QLKNGTIVAARVD-G-Y---G-NTLKR-FYR---
--SG--------DRITLKPANP---KYNPIEVAAI------Q--VEV---
QGSLVGVWRGYM------------------------------------
>Sideroxydans_lithotrophicus_WP_013030426_CanonicalLexA
----------------------------------------------MSDS
DPSARDAEYLA-KLQDYY---------ASWKSIPSYAA-LCDVFG----I
ASKSWVKAILDRLEKAGFVERTPDGMWIPSR-QFFA--------------
--------------------------------------------------
--------------------------------------------------
-----RPLAEA--TVQAGMPV---AVNET-H---------------GE--
-----------------------------------------YFVIDE-ML
VDKPS-T---TTMI-TVKGDSMIDA--------------G-IHEGDVAVV
EK-------RH-V----ANIGDIVVAIVD-N-----E-FTLKT-LDK---
--ER--------GQYILRPANP---AYPVIRPQGTL-----E--IF----
-GVLVGLIRKYR------------------------------------
>Gallionella_capsiferriformans_WP_013292618_CanonicalLexA
----------------------------------------------MTDF
N--SKDTEYLN-KLQDYY---------ADWKSIPSYAR-LCEIFG----I
ASKSWVKTILTRLGEADFIERTPDGAWIPTR-QFFA--------------
--------------------------------------------------
--------------------------------------------------
-----RPLAES--TVQAGMPV---SVTAT-Q---------------GD--
-----------------------------------------FFVIDE-ML
IDTPS-K---TTLI-TVKGDSMIDA--------------G-IHDGDVAVV
EK-------RM-T----ANIGDIVVAIVD-D-----D-FTLKT-LDR---
--EN--------GAFILRPANP---AFPIIRPQGTL-----E--IF----
-GVLTGLVRKYR-R----------------------------------
>Salmonella_enterica_P22493_UmuD
--------------------------------------------------
-----------------------------------MEF-FR---------
----------PTELR---------EIIPLPF-FS----------------
--------------------------------------------------
--------------------------------------------------
----------Y--LVPCGFPS---PAADY-I---------------EQ--
-----------------------------------------RIDLNE-LL
VSHPS-S---TYFV-KASGDSMIEA--------------G-ISDGDLLVV
DS-------SR-N----ADHGDIVIAAIE-G-----E-FTVKR-LQ----
--LR--------PTVQLIPMNG---AYRPIPVGSED-----T--LD----
-IFGVVTFIIKA-VS---------------------------------
>Escherichia_coli_P04153_UmuD
--------------------------------------------------
-----------------------------------MLF-IK---------
----------PADLR---------EIVTFPL-FS----------------
--------------------------------------------------
--------------------------------------------------
----------D--LVQCGFPS---PAADY-V---------------EQ--
-----------------------------------------RIDLNQ-LL
IQHPS-A---TYFV-KASGDSMIDG--------------G-ISDGDLLIV
DS-------AI-T----ASHGDIVIAAVD-G-----E-FTVKK-LQ----
--LR--------PTVQLIPMNS---AYSPITISSED-----T--LD----
-VFGVVIHVVKA-MR---------------------------------
>Acinetobacter_baumannii_ABO11817_UmuDAb
----------------------------------------MPKKKEFEHG
GARENAGRKAQ-FNEPTK---------VIRVPESQVNF-IKNWLL----N
NVKTNNQTDFTSKLKIQQVHPNNDKIYHIPL-AT----------------
--------------------------------------------------
--------------------------------------------------
----------E--RVAAGFPS---PAQDD-I---------------EQ--
-----------------------------------------ALDLNE-YL
IRNEN-A---TFIV-KANSLSMLDA--------------G-IDIDDPLIV
DR-------SI-P----AKSGDIVIALID-N-----D-FTVKR-LIID--
T-QF---QP---PKVWLKAENP---DYQNIYIEEGQ-----E--LV----
-IWGVVTYNLKR-MR---------------------------------
>Salmonella_enterica_NP_461173_UmuD
--------------------------------------------------
---------------MKQ---------ANEWIEWYVTT-FR---------
----D----VSTQEG-------ETYLSAVQS-KR----------------
--------------------------------------------------
--------------------------------------------------
----------R--TIAMGFPS---PASDY-V---------------ET--
-----------------------------------------RISLDQ-QL
ISQPA-A---TYFM-RASR-SHFRE--------------G-IIQGALLVV
DA-------SL-S----ACDGSLLICAID-G-----E-FRIKR-YR----
--TH--------PQPHLINLEN---GRKEALPEDGDGYNS-S--HA----
-IFGVITYIIND-AR-----------NAEFDDCPVM------------
>Francisella_hispaniensis_FSC454_WP_066046500_NZ_CP018093_FddR
-------------------------------MF--------DY----K--
---TDLKPALK-RIGMKQI-------DLAKKLGKSDRT-IKGWVA----G
TNCPSYDGHIEVMKILG-LEDNYHPNARSIV-AIAN--------------
--------------------------------------------------
--------------------------------------------------
-----VPVLS---YVQAGEFT---QSQED----------ID----PID--
-----------------------------------------YLQIPD-NL
VP------KNGFSL-RVQGESMLYDSSESQLLSPKYAKYTL-YEGENILV
DPN------EI-S-P-QN-LVDKIVVARNSD-----G-ATVKL-LY----
K-DN--------NRLYLMPLNS---KFQNNDEIKSP---T-D--AVI---
IGRVVNSFNIRH-F----------------------------------
>Francisella_halioticida_WP_088773364_NZ_CP022132_FddR
-------------------------------MF--------KY----S--
---KDLKPTLK-KIGMKQK-------ELAEILGKSERT-IKHWVA----G
INSPAYDTHLEVMKILD-IDESSTTSSMSIR-------------------
--------------------------------------------------
--------------------------------------------------
-----VPVLS---YVQAGEFT---QSSYE----------ID----PIR--
-----------------------------------------YVNLPF-NM
IP------KNGFLL-EVKGSSMNYDYNDKQKLDKKYAKYSL-EEGETIIV
DPN------DI-N-I-MN-LVGKVIVAKNSD-----G-ATVKL-VY----
I-ED--------GKLYLMPLNS---DFQNNNEIKQP---S-E--AEI---
IGRVINVF--RS-F----------------------------------
>Francisella_sp_Scap27_WP_178948240_NZ_CP041326_FddR
-------------------------------MF--------DY----T--
---TELKPKLK-SIGMTQK-------ALAERLNISTKA-IRNWIA----G
ISSPTMSRHEQVMSILGQINLTKSVIQESTT-PIIQ--------------
--------------------------------------------------
--------------------------------------------------
-----VPILD---YVQAGEFT---ESSTD----------TD----PIG--
-----------------------------------------HMELPA-NI
IP------KNGYLL-EITGKSMTFDHSDRQILTDKYLKYSL-QEGESIIV
DPN------QI-D-I-NS-LIGKVVVAQNSE-----G-ATVKL-LY----
K-ND--------GKLCLMPLNS---NFQDKENIKHP---S-S--AVI---
LGRAVKVIKFDD-L----------------------------------
>Escherichia_coli_EDL933_NP_285963_PhageR
---------------MSAKKK--------------------PL----T--
---Q--------EQLEDARRLKAIYEKKKNELGLSQES-VADKMG-----
-MGQSGVGALFNGINALNAYNAALLAKILNV-SVEE----F-SPSIAREI
Y---E------------------------------------MY------E
AVSMQPSLRS--EY------E--Y--------------------------
-------PVFS--HVQAGMFS---PELRTF-----T---KG----DAE--
-----------------------------------------KWVSTT---
-KK-A-S-GSAFWL-EVEGNSMTAPTGSK---------PS-FPDGMLILV
DPE-----------Q-AVEPGDFCIARLG-G----DE-FTFKK-LI----
R-D--------SGQVFLQPLNP---QYP--MIPCNE-----S--CSV---
VGKVIASQWPEE-TFG--------------------------------
>Escherichia_coli_sakai_NP_308301_PhageR
---------------MSAKKK--------------------PL----T--
---Q--------EQLEDARRLKAIYEKKKNELGLSQES-VADKMG-----
-MGQSGVGALFNGINALNAYNAALLAKILNV-SVEE----F-SPSIAREI
Y---E------------------------------------MY------E
AVSMQPSLRS--EY------E--Y--------------------------
-------PVFS--HVQAGMFS---PELRTF-----T---KG----DAE--
-----------------------------------------KWVSTT---
-KK-A-S-GSAFWL-EVEGNSMTAPTGSK---------PS-FPDGMLILV
DPE-----------Q-AVEPGDFCIARLG-G----DE-FTFKK-LI----
R-D--------SGQVFLQPLNP---QYP--MIPCNE-----S--CSV---
VGKVIASQWPEE-TFG--------------------------------
>Escherichia_coli_sakai_NP_309212_PhageR
------------------------------------------M-------
------------KWYELAR-----SR-MK-ELGITQEK-LAEELG-----
-MTQGGIGHWLRGSRHPSLSDIGVVFKYLGI-DNIS----F-N---HDGT
F---S------------------------------------PV------G
EYSSAPV-KK--QY------E--Y--------------------------
-------PVFS--HVQAGMFS---PELRTF-----T---KG----DAE--
-----------------------------------------RLVSTT---
-KK-A-S-DSAFWL-EVEGNSMTAPTGSK---------PS-FPDGMLILV
DPE-----------Q-AVEPGDFCIARLG-G----DE-FTFKK-LI----
R-D--------SGQVFLQPLNP---QYP--MIPCNE-----S--CSV---
VGKVIAGQWPEE-TFG--------------------------------
>Ga0456365_0007844_11367_12017__IMG_VR
------------------------------------------M----K--
------------KWNELAK-----AR-MK-ELGITQDK-LAEHIG-----
-VSQGGVAHWLSGRREPSLDVIAKVLKYLGL-PEMV----V-G---PISL
H---P-------------------------------------D------N
NVEMTLQPTR--SF------S--Y--------------------------
-------PEIS--WVQAGSAR---EAIDMG-----N----V----ALC--
-----------------------------------------PQHTSD---
-VW-A-G-EEAFWL-RVSGNSMTSSVG-----------TS-FPEGTLILV
APD-----------I-EPRSGQFVVARMI-D-S--NE-ATFKQ-LF----
R-D--------AGELYLKPLNQ---SYP--TKVVDD-----T--WEI---
VGTVVDGKMPTS-VFL--------------------------------
>Ga0456364_0006648_2297_2947__IMG_VR
------------------------------------------M----K--
------------KWNELAK-----AR-MK-ELGITQDK-LAEHIG-----
-VSQGGVAHWLSGRREPSLDVIAKVLKYLGL-PEMV----V-G---PISL
H---P-------------------------------------D------N
NVEMTLQPTR--SF------S--Y--------------------------
-------PEIS--WVQAGSAR---EAIDMG-----N----V----ALC--
-----------------------------------------PQHTSD---
-VW-A-G-EEAFWL-RVSGNSMTSSVG-----------TS-FPEGTLILV
APD-----------I-EPRSGQFVVARMI-D-S--NE-ATFKQ-LF----
R-D--------AGELYLKPLNQ---SYP--TKVVDD-----T--WEI---
VGTVVDGKMPTS-VFL--------------------------------
>Ga0496073_00002_665695_666399__IMG_VR
MQYSMCVD---RINTARNMPR--------------------ME----K--
-------------WTQRAK-------ARMSEIGITQEQ-LAERLG-----
-VTQGAIGHWLNERREPKLEMINRIMKELGI-SLLQ----A-VENDSVKN
SF----------------------------------------------DA
NVDLLLHSEN--LF------K--Y--------------------------
-------PVLS--WVQAGAWA---EALEPA-----Y---PG----DDG--
-----------------------------------------PLEVSD---
--YQA-K-GKAFWL-EVKGDSMTAPAG-----------RS-IPEGAKVLV
DTG------I------EPISGKLVVAKLV-D-S--NE-ATFKM-FV----
E-D--------AGQRFLKPLNP---SYP--LIKIN----G-N--CRI---
IGVVVRATIPV-------------------------------------
>Ga0377201_000153_30003_30710__IMG_VR
----MDIQ---RVITLSNNHC--------------------MK----M--
------------IWNELVK-------ARMKSIGITQAV-LAEKME-----
-KSQSAIAHWLGGNRKPSIEEIAEILRIVGI-DNVV----L-NS-DGLVE
YQ----------------------------------------------DS
SVANTAEVGK--QL------T--Y------------RR------------
---T--FPVIS--FVQAGEWT---EAVEPI-----Q---AS----ISD--
-----------------------------------------EWYETT---
--ERT-S-DQCFWL-KVVGDSMISPHG-----------PS-FPEGTLVLV
DTQ------K------EHQNGSFVVAKLT-D-V--NE-ATFKK-LV----
V-D--------AGTKFLKPLNP---TYP--TISIN----G-N--CKV---
IGVVVDAKLKLY------------------------------------
>Ga0451648_002193_5686_6345__IMG_VR
-----------------------------------------ME----I--
--------------HERIQ-------RRMAELGLKSVD-LVARTG-----
-LTKGTISQWVNGRTSPSGENLKKLCRVLRC-SQEW----I-LFGVNPPD
GSG-I-----------------------------S------E------PS
NVTPVHFTKE--EK------G--Y--------------------------
-------PVIS--WVQAGEWG---EAVDLF-----P---PG----FAE--
-----------------------------------------EWERTD---
--CNV-G-DSSFWL-KVKGDSMTSPSG-----------LS-IPDGYLILV
DPD------T------APENGSLVVAKLD-D-S--DE-ATFKK-LV----
I-D--------AGHHYLKPLNP---SYR--TIEIN----G-N--CRI---
VGVVREVKLKM-------------------------------------
>Ga0456060_0000266_6301_6954__IMG_VR
-----------------------------------------ME----F--
--------------KDRLR-------ARMTELKLSATD-LSASIG-----
-VSKATITFWRNGTNGATGSNLMALAKALRC-SPQW----L-ETGKGETT
GS---------------------------------------E------PS
NVAMISQPAQ--MY------S--Y--------------------------
-------PVVS--WVAAGAWT---EAVQPF-----P---DG----FSD--
-----------------------------------------RYDVSD---
--YKA-K-GAAFWL-EVKGDSMTSTSA-----------PS-IPEGSQILV
DTE------V------DVRPGKLVIAKLA-D-S--NE-ATFKK-LV----
E-D--------GGVRYLKPLNS---AYP--TVQCS----D-D--CKI---
IGVVVRSLTKFA------------------------------------
>Acinetobacter__WP_004784448__nr_blastp
------------------------------------------M----T--
------------STTDRIN-----QK-M-KELGLSQAD-VMRGTG-----
-AGRATVSGWINGSNAPSAKYLESLAKTLKT-TSSW----I-LNGKE-DS
D---R-----------------------------K------LD------N
SVSLDLVATV--TY------A--P--------------------------
--------VIS--WVQAGDFT---DMESIS-----N---LA----ECE--
-----------------------------------------KLPLVP---
-G--A-G-KRSFYL-EVKGLSNA---------------PY-FEEGEKICI
DPD------YQ-L-C-DIHTGEMIVVKCN-D-----T-ATFKA-LI----
S-E--------SNGYYLKPLNP---NWSEQVIPLNE-----D--CVL---
VGKYVGSFKPSR-KFNLS------------------------------
>Acinetobacter__WP_312586567__nr_blastp
------------------------------------------M----T--
------------STTDRIN-----QK-M-KELGLSQAD-VMRGTG-----
-AGRATVSGWINGSNAPSAKYLESLAKTLKT-TSSW----I-LNGKE-DS
D---R-----------------------------K------LD------N
SVNLDLVATV--TY------A--P--------------------------
--------VIS--WVQAGDFT---DMESIS-----N---LA----ECE--
-----------------------------------------KLPLVP---
-G--A-G-KRSFYL-EVKGLSNA---------------PY-FEEGEKICI
DPD------YQ-L-C-DIHTGEMIVVKCN-D-----T-ATFKA-LI----
S-E--------SNGYYLKPLNP---NWSEQVIPLNE-----D--CVL---
VGKYVGSFKPSR-KFNLS------------------------------
>Acinetobacter_radioresistens__WP_248085331__nr_blastp
------------------------------------------M----T--
------------STTDRIN-----QK-M-KELGLSQAD-VMRGTG-----
-AGRATVSGWINGSNAPSAKYLESLAKTLKT-TSSW----I-LNGKE-DL
D---R-----------------------------K------LD------N
SVSLDLVATV--TY------A--P--------------------------
--------VIS--WVQAGDFT---DMESIS-----N---LA----ECE--
-----------------------------------------KLPLVP---
-G--A-G-KRSFYL-EVKGLSNA---------------PY-FEEGEKICI
DPD------YQ-L-C-DIHTGEMIVVKCN-D-----T-ATFKA-LI----
S-E--------SNGYYLKPLNP---NWSEQVIPLNE-----D--CVL---
VGKYVGSFKPSR-KFNLS------------------------------
>Acinetobacter_YH12106__WP_180075690__nr_blastp
------------------------------------------M----T--
------------STTDRIN-----QK-M-KELGLSQAD-VMRGTG-----
-AGRATVSGWINGSNAPSAKYLESLARTLKT-TSSW----I-LNGKE-DA
D---R-----------------------------K------LD------N
SVSLDLVATV--TY------A--P--------------------------
--------VIS--WVQAGDFT---DMESIS-----N---LA----ECE--
-----------------------------------------KLPLVP---
-G--A-G-KRSFYL-EVKGLSNA---------------PY-FEEGEKICI
DPD------YQ-L-C-DIHTGEMIVVKCN-D-----T-ATFKA-LI----
S-E--------SNGYYLKPLNP---NWSEQVIPLNE-----D--CVL---
VGKYVGSFKPSR-KFNLS------------------------------
>Ga0335055_0003057_1_585__IMG_VR
--------------MLLTEIL--------------------EM----T--
------------STTDRIN-----QK-M-KELGLSQAD-VMRGTG-----
-AGRATVSGWINGSNAPSAKYLESLAKTLKT-TSSW----I-LNGKE-DS
D---R-----------------------------K------LD------N
SVSLDLVATV--TY------A--P--------------------------
--------VIS--WVQAGDFT---NMESIS-----N---LA----ECE--
-----------------------------------------KLPLVP---
-G--A-G-KRSFYL-EVKGLSNA---------------PY-FEEGEKICI
DPD------YQ-L-C-DIHTGEMVVVKCN-D-----T-ATFKA-LI----
S-E--------SNGYYLKPLN-----------------------------
------------------------------------------------
>Acinetobacter_soli__WP_151791990__nr_blastp
------------------------------------------M----A--
------------SATDRIN-----QK-M-KELGLSQAD-VMRATG-----
-AGRATVSGWINGSNSPSAKYMESLAKVLRT-SSSW----I-LNGQE-NK
I---D-----------------------------L------LD------N
SVDLNPLYTV--GY------A--P--------------------------
--------VLS--WVQAGDFT---DMESIS-----N---LA----ECE--
-----------------------------------------MLPLVP---
-G--A-G-RRSFYL-EVKGLSNA---------------PY-FEEGEKICI
DPD------WC-L-E-DIQTGEMVVVKCN-D-----T-ATFKA-LI----
S-E--------SNGYYLKPLNP---NWSEQVIPLNE-----D--CVL---
VGKYVGSFKPSR-KFNLS------------------------------
>Acinetobacter_lwoffii__WP_441299074__nr_blastp
------------------------------------------M----T--
------------SAADRIN-----KR-M-SELGLSQAD-VMRGTG-----
-AGRATVSGWINGSNSPSAKYMESLAKVLKT-TSSW----I-LNGQE-NK
T---N-----------------------------Q------LD------N
SVDLKPLYTV--GY------A--P--------------------------
--------VIS--WVQAGDFT---DMESIS-----N---LA----ECE--
-----------------------------------------MLPLVP---
-G--A-G-RRSFYL-EVKGLSNA---------------PY-FEEGEKICI
DPD------WC-L-E-DIQTGEMIVVKCN-D-----T-ATFKA-LI----
S-E--------SNGYFLKPLNP---NWGEKIIPLNE-----D--CVL---
VGKYVGSFRPAK-KFNLS------------------------------
>Acinetobacter_johnsonii__WP_279699446__nr_blastp
-----------------------------------------MA----E--
------------TVADRIS-----KR-M-KELKIKQVD-LINKKV-----
-ASKGTISLWLSGSSIPSGERLVKLSNELQV-DAAW----I-LTGQG-GM
N---D-----------------------------R------LD------N
NVDLNPIATV--IY------A--P--------------------------
--------VLS--WVQAGDFT---DMESIS-----N---LA----ECE--
-----------------------------------------KLPLVP---
-G--A-G-KRSFYL-EVKGLSNA---------------PY-FEEGEKICI
DPD------YH-L-E-DIQTGEMIVVKCN-D-----T-ATFKA-LI----
S-E--------SNGYYLKPLNP---NWSEQVIPLNE-----D--CVL---
VGKYVGSFKPAK-KFNLF------------------------------
>mocke_il_newa_00616950__IMG_VR
------------------------------------------V----S--
------------QVSERIR-----AR-M-SELNLRHVD-LMRGTG-----
-AGKATVSSWIKGAVNPSATYIDSLAQVLKT-TPTW----L-LTGQINDT
A---S-----------------------------N------MD------N
NVDINSMASV--IY------A--P--------------------------
--------VLS--WVQAGNWT---DMDAVN---------IQ----ECE--
-----------------------------------------KLPLVP---
-G--A-G-KKSFYL-EVKGLSNA---------------PY-FEEGEKICI
DPD------YV-L-E-DIQTGEMVVVRCG-N-----E-ATFKA-LV----
A-E--------PNGYYLKPLNP---NWSEQIIPLKE-----D--CIL---
VGKYVGSFKPAK-KFNFLT-----------------------------
>mocke_il_velvet_00261500__IMG_VR
--------------------------------------------------
---------------------------M-SELNLRHVD-LMRGTG-----
-AGKATVSSWIKGAVNPSATYIDSLAQVLKT-TPTW----L-LTGQINDT
A---S-----------------------------N------MD------N
NVDINSMASV--IY------A--P--------------------------
--------VLS--WVQAGNWT---DMDAVN---------IQ----ECE--
-----------------------------------------KLPLVP---
-G--A-G-KKSFYL-EVKGLSNA---------------PY-FEEGEKICI
DPD------YV-L-E-DIQTGEMVVVRCG-N-----E-ATFKA-LV----
A-E--------PNGYYLKPLNP---NWSEQIIPLKE-----D--CIL---
VGKYVGSFKPAK-KFNFLT-----------------------------
>Ga0439466_0000080_30813_31445__IMG_VR
--------------------------------------------------
---------------------------M-EELKLRHAD-LMRGTG-----
-AGKATISSWIKGAVNPSATYIDSLAQVLKT-TPTW----L-LTGQVNDT
A---S-----------------------------N------MD------N
NVDINSMASV--IY------A--P--------------------------
--------VLS--WVQAGNWT---DMDAVN---------IQ----ECE--
-----------------------------------------KMPLVP---
-G--A-G-KRSFYL-EVKGLSNA---------------PY-FEEGEKICI
DPD------FA-L-E-DIQTGEMVVVRCG-N-----E-ATFKA-LI----
S-E--------SNGYYLKPLNP---NWSEQIIPLKE-----D--CVL---
VGKYVGSFKPAK-KFNFLT-----------------------------
>Acinetobacter_radioresistens__WP_151984423__nr_blastp
-----------------------------------------MI----S--
------------TVASRIE-----MR-M-GELGIKQVD-LINKKV-----
-ASRGSISLWLSGGAVPSGERLVKLAKELKT-TESW----I-ITGEG-VK
D---T-----------------------------Q------LD------A
NVELTPIATV--ET------A--P--------------------------
--------VLS--WVQAGEWT---GMENVE-----L---TG----TEE--
-----------------------------------------KLPLVP---
-G--A-S-KKSFYL-IVRGISNS---------------PF-YNEGERICI
DPN------YC-I-D-DIQTGEMVVVRCG-D-----S-ATFKA-LV----
H-S--------ENKMYLKALNK---DWEPNIMPITD-----D--CIL---
VGKYVGSLKPPV-RHHFV------------------------------
>Acinetobacter_radioresistens__WP_171499853__nr_blastp
--------------------------------------------------
---------------------------M-GELGIKQVD-LINKKV-----
-ASRGSISLWLSGGAVPSGERLVKLAKELKT-TESW----I-ITGEG-VK
D---T-----------------------------Q------LD------A
NVELTPIATV--ET------A--P--------------------------
--------VLS--WVQAGEWT---GMENVE-----L---TG----TEE--
-----------------------------------------KLPLVP---
-G--A-S-KKSFYL-IVRGISNS---------------PF-YNEGERICI
DPN------YC-I-D-DIQTGEMVVVRCG-D-----S-ATFKA-LV----
H-S--------ENKMYLKALNK---DWEPNIMPITD-----D--CIL---
VGKYVGSLKPPV-RHHFV------------------------------
>JGI24770J26754_1000215918__IMG_VR
-----------------------------------------MI----S--
------------TVASRIE-----MR-M-GELGIKQVD-LINKKV-----
-ASRGSISLWLSGGAVPSGERLVKLAKELKT-TESW----I-ITGEG-VK
D---T-----------------------------Q------LD------A
NVELTPIATV--ET------A--P--------------------------
--------VLS--WVQAGEWT---GMENVE-----L---TG----TEE--
-----------------------------------------KLPLVP---
-G--A-S-KKSFYL-IVRGISNS---------------PF-YNEGERICI
DPN------YC-I-D-DIQTGEMVVVRCG-D-----S-ATFKA-LV----
H-S--------ENKMYLKALNK---DWEPNIMPITD-----D--CVL---
VGKYVGSLKPPV-RHHFV------------------------------
>Ga0335331_13651492__IMG_VR
-----------------MNKS--------------------VV----E--
------------TVASRIK-----SR-M-DELGIKQVD-LINKGV-----
-ASKGTISLWLSGGAEPTRERLVKLAEQLKT-TEKW----I-LTGGD-IN
----S-----------------------------R------FD------D
SIDLNPVASV--IY------A--P--------------------------
--------VIS--WVQAGVWT---GMENVE-----L---VG----DEE--
-----------------------------------------RLPLVP---
-G--A-S-AKSFYL-KVRGISNA---------------PY-FLEDERICV
DPE------VC-F-D-DVQTGEMIVVRRG-N-----E-ATFKA-LL----
R-S--------ENNLYLKALNK---EWQPNVMLIDE-----D--CTY---
IGKYVGSFKPAE-RFSLI------------------------------
>Vibrio_phage_vB_VpaM_MAR__YP_007112522__refseq_viruses_blastp
------------M------IE--------------------ID-------
-------------IGPVLK-------RIRYERGLTLQK-LSRLTD----D
KVLPSNISRIESAGAGATLKTLTTLANALGT-SPSD----I-LR--EAEG
-------------------------------------------------G
DKVITKPQQV--LY------V--P--------------------------
--------VLS--WVQAGTWT---ESPEQP-----A---DG----DYD--
-----------------------------------------EWVEAP---
--RGA-S-RKAFGL-RVQGDSMQAPIG-----------KS-FPEGCCIVV
DPT------K------QADNRSFVVARLA-D-T--GE-HTFKQ-LI----
I-D--------GPHQYLKPLNP---SYR--TIEVN----S-E--VHV---
CGVVLAWGEGYT-VNGI-------------------------------
>Vibrio_phage_VP585__YP_009167750__refseq_viruses_blastp
---MKENK---RM------IE--------------------ID-------
-------------IGPVLK-------RIRYERGLTLQK-LSRLTD----D
KVLPSNISRIESAGAGATLKTLTTLANALGT-SPSD----I-LR--EAEG
-------------------------------------------------G
DKVITKPQQV--LY------V--P--------------------------
--------VLS--WVQAGTWT---ESPEQP-----A---DG----DYD--
-----------------------------------------EWVEAP---
--RGA-S-RKAFGL-RVQGDSMQAPIG-----------KS-FPEGCCIVV
DPT------K------QADNRSFVVARLA-D-T--GE-HTFKQ-LI----
I-D--------GPHQYLKPLNP---SYR--TIEVN----S-E--VHV---
CGVVLAWGEGYT-VNGI-------------------------------
>Vibrio_phage_VP882__YP_001039870__refseq_viruses_blastp
---MHIRR---KIFNSILTIR----------IDARLFSTDYKM----M--
------------NFGNVIR-------RLRKAKGWTLQR-VCEEMN----G
AIQTGHLSRIERGELTPSVYIARNIARSLGT-SLDT----M-LA--EADG
-------------------------------------------------G
PLAQVVPDPA--QR------V--P--------------------------
--------VLS--WVQAGLWT---SSPTGV-----V---PE----LCD--
-----------------------------------------KWVVAP---
--RAKLP-PRCYAL-EVRGDSMQAQYG-----------MS-FPEGCYIIV
DPN------R------VPENKSFVVAMQT-N-A--EE-ATFKQ-LI----
I-E--------GADKYLKPLNP---QYP--LLKID----Q-E--VIT---
CGVVIDM-VCHL-ANGH-------------------------------
>Ga0484860_0009115_8674_9330__IMG_VR
--------------------M--------------------SD-------
-------------VADRIR-------SAREARGLSQQD-LATKVG-----
-LSQQAVADWEAGKTAPSRRNWPKVLRALGQ-PMSY----F-HGEALATE
A---R-----------------------------L------P------AA
DNVT--PGPD--VR------Q--E--------------------------
---L--PLIS---WVQAGAWA---EAADPY-----H---VG----DFE--
-----------------------------------------RLIPVT---
-RR-Y-S-NRAYCL-RVKGDSMQAESG-----------PS-FPEGAIIVV
EPL------L------EPKHGSFVIVRLE-D-S--KE-ATFKQ-LI----
I-D--------GDRRYLKPLNH---RYP--VMQIT----G-E--ATF---
CGVVRQLVMDFG------------------------------------
>Escherichia_coli_EDL933_NP_287548_PhageR
--------------------M--------------------NK----Q--
------------TISERIT-----QR-M-HALNLKGKD-LVNATG-----
-ASKGSVSQWMNGGGAPSSRYISSLAKILKV-NENW----L-LNGGELNT
-----------------------------------------GD-----SL
DLSLPPIKTV--PL------L--S--------------------------
-------------LQQAASWS---DYMKNS-----S---IT----SCV--
-----------------------------------------QLVGEI---
-P------ANTFAV-VLESDSMSTSGGG----------VS-IPNGSTVFV
DPD------R------IVQPGNIVLALPK-G-T--TT-PVIRK-LE----
I-E--------GPDILLVPTNP-----RYPSIMLDD-----L--SCI---
LGVCFKIQQDI-------------------------------------
>Escherichia_coli_sakai_NP_310236_PhageR
--------------------------------------------------
--------------------------------------------------
----------MNGGGAPSSRYISSLAKILKV-NENW----L-LNGGELNT
-----------------------------------------GD-----SL
DLSLPPIKTV--PL------L--S--------------------------
-------------LQQAASWS---DYMKNS-----S---IT----SCV--
-----------------------------------------QLVGEI---
-P------ANTFAV-VLESDSMSTSGGG----------VS-IPNGSTVFV
DPD------R------IVQPGNIVLALPK-G-T--TT-PVIRK-LE----
I-E--------GPDILLVPTNP-----RYPSIMLDD-----L--SCI---
LGVCFKIQQDI-------------------------------------
>Klebsiella__WP_041937775__nr_blastp
-----------------------------------------MK-------
-------------MNDRIR-------ARRKELKLTQAV-LGKLVG-----
-VNRVTVTGWESGDYAPGGSNLQALSAALKC-SPKW----L-IDGIGEPD
N-E-E-----------------------------P------S------FR
P-----TEKF--GV------K--E--------------------------
---I--PVLS---WVQAGEWT---ESGSPM-----T---RN----DIS--
-----------------------------------------DWIFTT---
--ANL-S-DEGFAL-RVRGDSMTNPNGA----------PS-IPEGSIVIV
DPD------FG-S-P-YEVNGKIVVAQID-G-S--TE-ATLKK-FV----
I-D--------GPMKYLVPLNP---NYR--VLEVN----G-N--CRI---
VGVVKQVVTDL-------------------------------------
>Ga0495776_097607_41109_41765__IMG_VR
-----------------------------------------MK-------
-------------MNDRIR-------ARRKELKLTQAV-LGKLVG-----
-VNRVTVTGWESGDYAPGGSNLQALSAALKC-SPKW----L-IDGIGEPD
N-E-E-----------------------------P------S------FR
P-----TEKF--GV------K--E--------------------------
---I--PVLS---WVQAGEWT---ESGSPM-----T---RN----DIS--
-----------------------------------------DWIFTT---
--ANL-S-DEGFAL-RVRGDSMTNPNGA----------PS-IPEGSIVIV
DPD------FG-S-P-YEVNGKIVVAQID-G-S--TE-ATLKK-FV----
I-D--------GPMKYLVPLNP---NYR--VLEVN----G-N--CRI---
VGVVKQVVTDL-------------------------------------
>Klebsiella_quasipneumoniae__WP_343515153__nr_blastp
-----------------------------------------MK-------
-------------MNDRIR-------ARRKELKLTQAV-LGKLVG-----
-VNRVTVTGWESGDYAPGGSNLQALSAALKC-SPKW----L-IDGIGEPD
N-E-E-----------------------------P------S------FR
P-----TEKF--GV------K--E--------------------------
---I--PVLS---WVQAGEWT---ESGSPM-----T---RN----DIS--
-----------------------------------------DWIFTT---
--ANL-S-DEGFAL-RVRGDSMTNPNGA----------PS-IPEGSIVIV
DPD------FG-S-P-YKVNGKIVVAQID-G-S--TE-ATLKK-FV----
I-D--------GPMKYLVPLNP---NYR--VLEVN----G-N--CRI---
VGVVKQVVTDL-------------------------------------
>Raoultella_terrigena__WP_421672246__nr_blastp
-----------------------------------------MK-------
-------------MNDRIR-------ARRKELKLTQAV-LGKLVG-----
-VNRVTVTGWESGDYAPGGSNLQGLSAALKC-SPQW----L-IDGIGEPD
N-D-E-----------------------------P------S------FR
P-----AEKF--GI------K--E--------------------------
---I--PVLS---WVQAGEWT---ESGSPM-----T---RN----DIS--
-----------------------------------------DWIFTT---
--ANL-S-DEGFAL-RVRGDSMTNPNGA----------PS-IPEGSIVIV
DPD------FG-S-P-YEVNGKIVVAQID-G-S--TE-ATLKK-FV----
I-D--------GPMKYLVPLNP---NYR--VLEVN----G-N--CRI---
VGVVKQVVTDL-------------------------------------
>Enterobacteria_phage_mEp390__YP_007112454__refseq_viruses_blastp
-----------------------------------------MK-------
-------------MNERIR-------ARRKELKLTQAV-LAKLVG-----
-VNRVTVTGWESGDYEPGGSNLQGLAAALKT-NPQW----I-ITGHGDPD
C-D-E-----------------------------I------L------YK
P-----TEKF--GV------K--K--------------------------
---I--PILS---WVQAGEWT---ESGAPI-----T---EG----DIS--
-----------------------------------------EWIFTT---
--ASL-S-DEGFAL-RVRGDSMTNPNGA----------PS-IPEGSFVVV
DPD------YG-S-P-QEVNGKIVVAQIV-G-S--AE-ATLKK-FV----
I-D--------GPLKYLVPLNP---NYR--VMEVN----G-N--CKI---
VGVVKQVVTDL-------------------------------------
>Ga0438312_013888_672_1328__IMG_VR
-----------------------------------------MK-------
-------------MNERIR-------ARRKELKLTQAV-LAKLIG-----
-VNRVTVTGWESGDYEPGGSNLQGLAAALKT-NPQW----I-ITGQGDPD
C-D-E-----------------------------I------L------YK
P-----TEKF--GV------K--K--------------------------
---I--PILS---WVQAGEWT---ESGAPI-----T---ED----DIS--
-----------------------------------------EWIFTT---
--ANL-S-DEGFAL-RVRGDSMTNPNGA----------PS-IPEGSFVVV
DPD------YG-S-P-QEVNGKIVVAQIV-G-S--AE-ATLKK-FV----
I-D--------GPLKYLVPLNP---NYR--VMEVN----G-N--CKI---
VGVVKQVVTDL-------------------------------------
>Ga0495776_025333_34512_35174__IMG_VR
-----------------------------------------MK----T--
------------AMNDRIR-------MRRLQLNMTQLQ-LAKAVG-----
-VSRVSVTKWETGTTQPDGENLHVLAQVLSV-KPEW----L-LYAQGEPD
NKD-D-----------------------------T------R------L-
K-----PIIA-NPI------N-----------------------------
---V--PVIS---SVQAGSWT---DSYSSA-----R---IS----DVL--
-----------------------------------------RWCSTT---
--VNV-S-DDAFGL-DVRGESMTNPHGS----------PT-IPEGSTVIV
EPH------YG-S-V-EELSGRIVVAMID-G-S--SE-ATIKK-LV----
I-D--------GPNKYLMPLNP---NFK--PIEID----G-N--CRI---
IGRVVQVTQDL-------------------------------------
>Pantoea_ananatis__WP_307453598__nr_blastp
-----------------------------------------MN-------
------------TVGSRIK-------FRRRQLKLTQKD-LAEYLG-----
-ISASAVTQWEKDATDPSSENLLRLSQVLTC-KPEW----I-MSGKGEID
E-----------------------------------------------SS
K-----SQMT--SV------R--M--------------------------
---V--PLLS---WVQAGEWT---EALSTA-----N---HD---------
-----------------------------------------QWVKTS---
--AKV-S-DNAFAL-RVKGDSMTSS-GP----------IS-IPDGAIVVV
DPL------KG-F-V-DEAVGKIVIAQTM-S-S--HE-ATIKR-LV----
V-D--------GPHSYLMPLND---KFK--PIDVD----Q-S--TKL---
IGLVKQVIIDLS------------------------------------
>Pantoea_ananatis__WP_442849307__nr_blastp
-----------------------------------------MN-------
------------TVGSRIK-------FRRRQLKLTQKD-LAEYLG-----
-ISASAVTQWEKDATDPSSENLLRLSQVLTC-KPEW----I-MSGKGEID
E-----------------------------------------------SS
R-----SQMT--SV------R--M--------------------------
---V--PLLS---WVQAGEWT---EALASS-----N---HD---------
-----------------------------------------QWIKTS---
--AKV-S-DNAFAL-KVKGDSMTSS-GP----------IS-IPDGAIVVV
DPL------KG-F-V-DEAVGKIVIAQTM-S-S--HE-ATIKR-LV----
V-D--------GPHSYLMPLND---KFK--PIDVD----Q-S--TKL---
IGLVKQVIIDLS------------------------------------
>Pantoea_ICBG1758__WP_104085064__nr_blastp
-----------------------------------------MN-------
------------TVGSRIR-------FRRRQLKLTQKD-VAEYLG-----
-ISASAVTQWERDVTVPSGENLLRLSQVLSC-SPEW----I-VSGGGEIE
S-----------------------------------------------SA
K-----AVIS--SV------R--V--------------------------
---V--PLLS---WVQAGNWT---EAMAKQ-----S---QS---------
-----------------------------------------EWVKTS---
--AKI-S-EDAFAL-RVKGDSMTSA-GS----------LS-IPDGAIVIV
DPL------NG-F-A-DEAVGKIVIAQTN-A-G--HD-ATIKK-LV----
V-D--------GPHSYLLPLND---KFK--PIDVD----Q-T--TRL---
IGIVRQVIIDLP------------------------------------
>Klebsiella__WP_154920195__nr_blastp
-----------------------------------------M-----E--
------------TVGQRIK-------SLRKITKTSQKD-LGKFCG-----
-VSDVAVGYWEKDLNLPSGEALSKLAKFFNT-SIDY----I-LYGTEFEG
--------------------------------------------------
------RLIT--NM------R--K--------------------------
---V--PVLS---WVQAGSFT---ETKPSE-----I---FN----DAD--
-----------------------------------------KWVETS---
--LRI-G-DNSFAL-EVKGDSMTNPYGL----------PT-IPEGATVIV
DPD------G------EALHGKIVVARID-G-T--NE-ATVKK-LV----
I-D--------GPQKFLVPLNP---RYP--NIPIN----G-N--CVI---
IGVVKGVQYEL-------------------------------------
>Klebsiella__WP_185219924__nr_blastp
-----------------------------------------M-----E--
------------TVGQRIK-------SLRKITKTSQKD-LGKFCG-----
-VSDVAVGYWEKDLNLPSGEALSKLAKFFNT-SIDY----I-LYGTEFEG
--------------------------------------------------
------RLIT--NM------R--K--------------------------
---V--PVLS---WVQAGSFT---ETKPSE-----I---FN----DAD--
-----------------------------------------KWVETS---
--LRI-G-DNSFAL-EVKGDSMTNPYGL----------PT-IPEGATVII
DPD------G------EALHGKIVVARID-G-T--NE-ATVKK-LV----
I-D--------GPQKFLVPLNP---RYP--NIPIN----G-N--CVI---
IGVVKGVQYEL-------------------------------------
>Klebsiella_pneumoniae__WP_109027974__nr_blastp
-----------------------------------------M-----E--
------------TVGQRIK-------SLRKITKTSQKD-LGKFCG-----
-VSDVAVGYWEKDLNLPSGEALSKLAKFFNT-SIDY----I-LYGTEFEG
--------------------------------------------------
------RLIT--NM------R--K--------------------------
---V--PVLS---WVQAGSFT---ETKPSE-----I---FN----DAD--
-----------------------------------------KWVETS---
--LRI-G-DNSFAL-EVKGDSMTNPYGL----------PT-IPEGATVIV
DPG------G------EALHGKIVVARID-G-T--NE-ATVKK-LV----
I-D--------GPQKFLVPLNP---RYP--NIPIN----G-N--CVI---
IGVVKGVQYEL-------------------------------------
>Yersinia__WP_050335682__nr_blastp
----------------------------------------------ME--
------------SVGQRIK-------RLRTASKTTQKA-LGVYCG-----
-VSDVSVGYWEKDLNVPKGESLIKLAKFFNT-SEGY----I-LYGVDFGG
A-------------------------------------------------
E-----PVIS--SV------R--R--------------------------
---I--PILS---WVQAGAFT---ESAAAE-----I---ID----NVD--
-----------------------------------------EWMDTG---
--LRV-S-PTSFGL-RVKGDSMTNPYGL----------PS-IPEGAVVIV
DPE------V------EAVSGKIVVARLA-G-T--DE-ATVKK-LL----
I-D--------GPHKYLVPLNP---RYN--NIPIN----G-N--CTI---
IGVVRGVQYEL-------------------------------------
>Providencia__WP_265494966__nr_blastp
-----------------------------------------MS-RNES--
------------TIGSRIK-------SLRNITKTTQKD-LGKFCG-----
-VSDVTVGYWERDLNIPRSDALMKLARYFNT-SEAY----I-LYGISAKN
T-------------------------------------------------
E-----NIVT--NA------Q--R--------------------------
---I--PVLS---YVQAGSFT---EYAPNQ-----M---YD----EDL--
-----------------------------------------DFIETT---
--LKV-S-PLSFSL-KVRGDSMTNPYGL----------PS-IPEGSTVIV
DPN------V------EPASGKFVVARLQ-G-S--DE-VTVKQ-YV----
V-D--------GPNKFLMPLNP---RYQ--NIPIN----G-N--CEI---
VGVVRGVQYEL-------------------------------------
>Erwinia_phage_vB_EhrS_59__YP_009824084__refseq_viruses_blastp
--------------------M--------------------KI----T--
------------SVGERIR-------ARRKELRLTQKD-LSAKVG-----
-VSHVSISQWEKDETSPRGENLLALARALGV-TANF----I-STGEESI-
----------------------------------S-------------N-
--VS--PSDM--GS------K--R--------------------------
---I--PVLS---YVQAGMWT---ESQEYR-----A---HD----G-G--
-----------------------------------------ISYLLM---
-DDNC-S-ESTFAL-VIEGDSMMP---------------K-FTPGDRIIV
DPD------V------YPVPGDFVVARDE-L-K--NE-TVFKK-YRPTGT
D-DHG------NDIYELVPLND---DFP--TLRSDS---G-R--LNV---
IGTMIEHRISRK-NHRR-------------------------------
>Ga0453117_0000290_4264_5013__IMG_VR
MLTI-DNYQTKLKIIKYSL-L-VRVEW--RLLS--------KP----I--
---NVLEFKMI-TIGERIK-------MIRKQRGISQIE-LARRLG-----
-WQNSRMTNYEKGHRAPSLEVLKLIAKEFDC-TIET----L-VGQDSVNN
--------------------------------------------------
----LLSIAT---M------R-----------------------------
----RVPLIS---FSRAVDWA---SSQSR------D---TD----ADK--
-----------------------------------------EKQVVT-YL
SN--P-S-LSAFAL-TVTGDSMTSS-TG----------TSF-DEGCTIIV
DPE------R------TP-AEGDFVVARDPE-T--NK-ATFKR-LV----
N-DA--------GRWYLKPLNG---SYR--MTSIES---V-S--ESV---
IGVVIESIQSQK-F----------------------------------
>Q5BIV4__S26
--------------------------------------------------
-------MTSP-SSSFWNT-----ASREAMKSGMFVA---KVYCF----L
HVTTNYLGFMAYAYGPSMIPTLHPSGNMLLA-ERIS----K---------
--------------------------------------------------
--------------------------------------------------
-------RYQK---PSRGDIV---VIRSPEN-----PNKTP----IKRVV
GVEGDCISF-----------------------------------------
----------V---------------------------------------
---IDPVKSDE-SQT-IVVPKGHVFVQGD-Y-T---HNSRDSRN--F---
--GPV------PYGLIQGRVLW--RVWPF----QDFGP--------L---
GPTPT-------------------------------------------
>O74800__S26
--------------------------------------------------
-------------------------MAGMFRIP--IAVV-----QIAAFV
HQIHEYLFQVQMTSGPSMMPTLNSGGEFVLLD------------------
--K-----------------------------------LHG---------
--------R------F----ARSC--------------------------
---------------SVGDVV---VSAKPSD-----SKQHV----CKR--
-----------------------------------------IIGMPG-DT
I-------Y--VDP-TSSN--KKIT-------------------------
------------------IPLGHVWLAGD-N-I--AH-SLDSR-N-----
Y-GP----------VPMGLIKA---KVIARVWPHPH-----W--MSN---
ILNDIDVE----------------------------------------
>Q9ZLQ5__S26
--------------------------------------------------
-----------------MK-----FLRSVYAFCSSWV---GTIII----V
LLVIFFIAQAFIIPSRSMVGTLYEG-DMLFV-KKFS----YGIPIPK-I-
-------------------------------------------------P
WIELPVMPDF--KN------------------------------------
---NGHLIEGD--RPKRGEVV---VFIPPHE-----KKSYY----VKRNF
AIGGDEVLFTNEGFYLHPFESGNDKDYISKHYPNALTKEFMGKIFVL-NP
YKSKH-PGIHYQKD-NETFHLMEQ---------------L-ATQGAEANI
SMQLIQMEGEK-VFY-KKINHDEFFMIGD-N-R---DNSSDSRF--W---
--GSV------AYKNIVGSPWF--VYFSLSLKNSLEVDAE-N--NPK---
KRYLVRWERMFK-SVEG---------LEKIIKKEKATH----------
>O25300__S26
--------------------------------------------------
-----------------MK-----FLRSVYAFCSSWV---GTIVI----V
LLVIFFIAQAFIIPSRSMVGTLYEG-DMLFV-KKFS----YGIPIPK-I-
-------------------------------------------------P
WIELPVMPDF--KN------------------------------------
---NGHLIEGD--RPKRGEVV---VFIPPHE-----KKSYY----VKRNF
AIGGDEVLFTNEGFYLHPFESDTDKNYIAKHYPNAMTKEFMGKIFVL-NP
YKNEH-PGIHYQKD-NETFHLMEQ---------------L-ATQGAEANI
SMQLIQMEGEK-VFY-KKINDDEFFMIGD-N-R---DNSSDSRF--W---
--GSV------AYKNIVGSPWF--VYFSLSLKNSLEMDAE-N--NPK---
KRYLVRWERMFK-SVGG---------LEKIIKKENATH----------
>A8GQT7__S26
--------------------------------------------------
---------MQ-TDNTKSN-----TNKTAKQEW--GSFA-FVIC----IA
LLIRILIMEPFTVPTGSMKATILEN-DYIFSTKYSY-----GYSNYSLSF
F-DFIPLF--------------------------KGRIFAREP------D
RGDIVVFRPP--NDM--------S--------------------------
---VRYIKRLI--GLPGDKIQ---LIDDVIY-----INDK-----KIE--
-----------------------------------------RTEVGT-YI
SEEGI-KYLKFKET-LP----NGRTYFSYK--------LA-PIYGVIYND
RYG------NT-D-V-FYVPEGKYFFLGD-N-R--DQ-SNDSR-VN----
L-----------GFVPFENFIA---KAQFIWFSTKI-----TWWDNDIGV
INLVLKLKPWVE-SVR-----LNRIFRNLYNTDA--------------
>Q4UKA7__S26
--------------------------------------------------
---------MQ-TDNTKSN-----TNKTAKQEW--GSFA-FVIC----IA
LLIRILIMEPFTVPTGSMKATILEN-DYIFSTKYSY-----GYSNYSLSF
F-DFIPLF--------------------------KGRIFAREP------E
RGDIVVFRPP--NDM--------N--------------------------
---VRYIKRLI--GLPGDKIQ---LIDDVIY-----INDK-----KIE--
-----------------------------------------RTEVGT-YI
SEEGI-KYLKFKET-LP----NGRTYFSYK--------LA-PIFGVIYND
RYG------NT-D-V-FYVPEGKYFFLGD-N-R--DQ-SNDSR-VN----
L-----------GFVPFENFIA---KAQFIWLSTKI-----TWWDNDIGV
INLVLKLKPWIE-SVR-----LNRIFRNLYSTDE--------------
>P41026__S26
--------------------------------------------------
---------MK-SEKEKTS-----KKSAVLDWA--KAII-IAVV----LA
VLIRNFLFAPYVVDGESMEPTLHDR-ERIFVNMTV---------------
-------------------------------------KYISD-------F
KRGQIVVLNG--E----------N--------------------------
---EHYVKRII--GLPGDTVQ---MKNDQLY-----INGK-----KVS--
-----------------------------------------EPYLAA-NK
KKAKQ-DGYTLTDD-FG---------------------------------
--------------P-VKVPDDKYFVMGD-N-R--RN-SMDSR-NG----
L-----------GLFTKKQIAG---TSKFVFFP--------F--------
-NEIRKTK----------------------------------------
>O07344__S26
--------------------------------------------------
--------------MNS-------FKNFLKEWG--LFLLILSLL----A-
-LSRIFFWSNVRVEGHSMDPTLADG-EILFVVKH----------------
---------------------------------------LP--------I
DRFDIVVAHE--EDG--------N--------------------------
---KDIVKRVI--GMPGDTIR---YENDKLY-----INDK-----ETD--
-----------------------------------------EPYLAD-YI
KRFKD-DKLQSTYS-GKGFEGNKGTFFRSI--------AQ-KAQAFTVDV
NYN------TN-F-S-FTVPEGEYLLLGD-D-R--LV-SSDSR--H----
V-----------GTFKAKDITG---EAKFRL----------WPITR----
IGTF--------------------------------------------
>Staphylococcus_aureus_N315_NP_375106_PhageR
-----------------MN-------------------------------
------KERNI-IIAKNIR-------KFLNDSNMSQKK-LAELIN-----
-IKPSTLSDYLNLRSNPSHGVIQRIADVFEV-GKSD----I-DTTYKDDN
DITSIYN------------------K---------------LT------P
PRQENVLNYA--NEQLEEQNS--K--------------------------
---GDNVVDIN-SYKQEKTPV---NVNGCV-----S----AGVGERLH--
-----------------------------------------DETLFT-EM
VKGP-IP-THDLAL-KVNGDSMEPM----------------FKDGEIIFV
EKT------HN-I-----KNGQIGIFIIE-E-----E-AYVKK-VFV---
--ED--------DRLTLVSLNK---DYDDLHFYRNE-----S--VRL---
IGKVI-----L-------------------------------------
>Ga0326514_1000028741__IMG_VR
-------------------MN--------------------TK----S--
------------ILSTKIK-----EL-M-KAKDLKQSD-IVRATG-----
-LTQASVSRFIN-KGEISTEKLKKFCNYYNL-SLDD----L-LNSK----
--------------------------------------------------
---S--LELN--SV------P-----------------------------
--------LLS--YVQAGNWT---EHTEFS---------------DVE--
-----------------------------------------EIEVPG---
-V--T-K-DRYFAL-KVCGDSMSRNSG-----------KS-IFDGSYVLV
DPN------CS-K-NKEDLNHKVVIARNE-N-----E-TLIKE-FV----
L-D--------GTQIFLKPWND---KYEVIKFT--K-----D--TVI---
IGTVIRVWSDL-------------------------------------
>Q5HHC0__S26
--------------------------------------------------
---------------------------MKKVVKYLISL-ILAIII-----
------VLFVQTFVIVGHVIPNNDMSPTLNK-GDR---------------
----V---------------------------------------------
--IVNKIKVT--FN------Q-----------------------------
--------------LNNG-DII--TYRRGNE--------IY----TSR--
-----------------------------------------IIAKPG-QS
MAFR-QG-QLYRDD-RPVDASYAKN----------------RKIKDFSLR
NFK------EL-D-G-DIIPPNNFVVLND-Q-D--NN-KHDSR-Q-----
FGLI-------DKKDIIGNVSL-R-YYP-------------F--------
SKWTVQFKS---------------------------------------
>Streptococcus_phage_370.3_NP_269565_PhageR
------------------------------------------M-------
-----------EQLGDRIR-------KLREGRNMTQTE-LSEILG-----
MKTYTTVSKWEKNENFPKGKDLKKLAEIFNV-TSDY----L-LGLTDSKL
-GKIT-------IQNEQPE---------------I------VSIYNQLEQ
PRQEKVLNFA--NE------Q--LEEQN----------------------
---KTVSIFDKKS---EETEDYITDYVEGLVAAGLG---AY----QED--
-----------------------------------------NLHMKV-KL
RSDD-VP-DEYDTIAKVAGDSMEPL----------------IQDNDLLFI
KVS------SQ-V-D-M---NDIGIFQVN-G-K--N---FVKK-LKR---
DYD---------GAWYLQSLNK---SYEEIYLSKDD-----D--IRT---
IGEVVDIYREY-------------------------------------
>Lactococcus_lactis_NP_267427_HdiR
------------------------------------------M-------
-----------N-FGQNLK-------KLRKNAKLTQSQ-LAEKLG-----
-MKQNAYVLWEQKSTNPTLEILEKLADIYDL-PIQE----L-IKETDNNA
-EKQL-------IDNYR-----------------------------SLTG
EQQESVINFT--DF------L--IEQN-----------------------
----KTEIINLKTYRRSSLDYAIVEDEE---LSAGF---GQ----SQS--
-----------------------------------------NTGGHY-KA
YTSE-TL-GRYDGAARVKGESMEPE----------------FPNFSIATF
LHT------GF-G-R-S---GDIYAIAEG-D-LGEER-LYIKQ-VFE---
-EE--------DGQFRIHSLNPDP-QYKDFYLGQED-----N--FRI---
IGPVVDNFEEIE-ESQ---I-----ID---------------------
>Q5PQ63__S26
--------------------------------------------------
------------MAQHGRR-----YVRAFISGF--FV-AVPVTV----TF
LDRVACIARVEGVSMQPSLNPDARG-ESDIVLLN----------------
--------------------------------------------------
--------RW--RAR--------N--------------------------
---Y---------DVQRGDIV---SLVSPK----------------NP--
-----------------------------------------EQKIIK-RV
IAL----------------------------------------EGDIVKT
LGH------KN-R-Y-VKVPRGHVWVEGD-H-H--GH-SFDSN--A----
F-----------GPVSLGLLHS---HATHILWPPNR-----WQKLKP---
FLPVERES--VQ-ND---------------------------------
>Deinococcus_radiodurans_WP_010889603_CanonicalLexA
-------------------------------------------MTRRAAN
CAHMPPELTPT-RRSILQA-------TLRLGAGATAGQ-VAQEVG-----
ITKQAISQQVNILRKLGYLQPAETRYGPLQV-TDRA----R-A-------
-------------------------ALG----------------------
--------------------------------------------------
----EGLPIYG--QIAAGIPA---LAEQS----------------PED--
-----------------------------------------FTPSIE-AL
LGLK-A---GDFLL-RVRGESMTGI--------------G-VMDGDYVVV
RP-------AP-E----VHDGEVAVVLVP-G-D--NA-ATLKR-LYH---
--FG--------QDILLTSENP---AMPRLSFPAEQ--------VQV---
QGRMVGRVGVGA-PRVSHRVTE--------------------------
>Streptococcus_phage_30.1_NP_268899_PhageR
-----------M--------R--------------------TN-------
----------SEIISLIQS-------KVE-ERKMSMSE-LARNVG-----
I-AKSTMSRYFNKTREFPLNRADDFAKALNI-STEF----L-LGIDLNSE
VDGSE--------LLGI-----------------------------YREL
EEQRRVIVLD--TA------K--EQLEEQTKIINF---------------
--SDKKTDIEDI--FEVK-GTTFAAAASGFG----R---GF----EAD--
-----------------------------------------DYDTYT-VY
TDEE-PP-HYDYAI-GIRGDSMLPK----------------YEQGDMLYI
VDK------GM-S-T---YSGQLCIVVHN-G-N-----TYFKK-VYT---
-EH---------DGLRLVSLNK---KYSDIFIGYPPAEDT-Y--IKI---
YDVVGSFTPIEF------------------------------------
>Lambdoid_prophage_e14_P75974_PhageR
------------------MKT--------------------IH----D--
------------IRRSNAR-------KLRDGVGGN-SS-FATMID----R
EPTQTSRFMGDGATKNIGDSMARHIEKCFDL-PVGW----L-DQEHQTTN
----I-----------------------------T------K------K-
P-----DVSI-TNK------Q--I--------------------------
---T-LVPVIS--WVQAGAWK---EVGYS----------------EVD--
-----------------------------------------LSTAET-YP
CPVPC-GE-MTYIL-RVIGDSMIDE----------------YRPGDMIFV
DPE------VP------ACHGDDVIALMH-D-T--GE-TTFKR-LIE---
--D--------GTQRYLKALNP---NWPEPYIKIN----G-N--CSI---
IGTVIFSGKPRR-YKIKA------------------------------
>Staphylococcus_phage_2638A__YP_239823__refseq_viruses_blastp
--------------------------------------------------
------------MFSKNLK-------YLRKKYDMEQID-LAKKLG-----
RKSASSISEWEKGKYTPKMKTLSELARLFNV-SIND----L-MEKDLSN-
-------------------------------------------------T
KPQIDTLPVT--AIP-----------------------------------
--------VVA--KISAGLPI---YTEEN----------------IIE--
-----------------------------------------YTYIPS-QM
TKGG-KE---LFGL-KVSGDSMDKE----------------FREGDVVVV
EKD------SV-V-----ENGQIGVVNVN-G-Y---N-ATVKR-IRY---
--NE--------DKIILLPESN---NSDHLPQVYTN--DD-E--IKV---
VGKVVSSMKFY-------------------------------------
>Lactococcus_phage_bIL309_NP_076698_PhageR
-----------------MK-KI-------------RLPEMIDYFRKENGW
TMKEFGEKLGK-SESAISK-------WIKGVRSPMVED-FDKMVN----L
FNTDPDTLMYGASDLSTTLSEINKISSQLEE-PRQK----V-VLNTATNQ
LDEQNQE-KKKE-SKVIPINKIPDDLPPYISRKIL------EN-------
--FVMPTNTMEYEPD-----E--D--------------------------
---MVDVPILG--RIAAGLPL---DAVEN----------------FDG--
-----------------------------------------TRPVPA-HF
LSSA-R---DYYWL-MVDGHSMEPK----------------IPFGSYVLI
EA-------VP-D----VTDGTIGAVLFQ-D-D--CQ-ATLKK-VYH---
--EI--------DCLRLVSINK---EFKDQFATQDN--P-----AAV---
IGQAVKVEIDL-------------------------------------
>Ga0376279_0015856_4111_4710__IMG_VR
--------------------------------------------------
---------MD-SFGSRLK-------GLRVLHQKTQND-IAKLLG-----
-VRRETYTQWETGKFTPKHETLSWLASYFGV-TTDY----L-LEGKN---
--------------------------------------------------
---PS------------------K--------------------------
---TSAVKILG--VVRAGEAI---LAQADE---------------QTD--
-----------------------------------------VIEVPQ-IM
IE-PG-A--VYFGL-RIVGDSMQDL--------------G-ISEGMTVLV
RQQ------NS-I-E----DGQIAIVLLD-G-G--EK-ATIKR-CYK---
--AN--------GSLLLIPANS---KHKEVKTPAE------R--VKI---
LGRVRYAISEF-------------------------------------
>Ga0486836_001191_6425_7207__IMG_VR
-------M---KKPVSVTKTA--------------------QL----P--
------------RWAERIS-----TA-R-KKACMNQTE-FAAALG-----
-VTQSNVSKWERGEYRPAPDALVKIAGIAQG-TDKF----F-FWEEAGLP
S---E-----------------------------Y------FT-----GT
AEKTMPTELV--RA------T--K----------TVIAESFTPVSDRANK
TADAALVPLLS--GTAAAGNP---RAIDAR----------D----VEE--
-----------------------------------------YLPFPR---
-KMLPKA-GTIVAV-RVKGESMAPL----------------VNDGDTVFI
DLT------AR-N-P-KDLVGKMVVAHNS-E-----G-VTVKF-LR----
R-D--------HNDFLLVPYNV---SLRHEVMILRQ---KEG--WGI---
VGTVVFWIGTPR-DPK--H-----------------------------
>Fels1_NP_459874_PhageR
-----------------MF-------------------------------
------V-----KVGQKIR-------ELRKARKMTITQ-LAALTD-----
-WDVGNISRLERGMQGYSAQSIQKIAEALQV-PVSE----L-FSTETDSD
TVN-----------------------------------------------
KYSVLSLSHQ--RRN--D--------------------------------
---VYRVDVMD--VSASAGNG---NSSRDF-----I----EVIS-SIE--
-----------------------------------------YVTEEA-KT
LFGH-RP-ANQVKLINVRGDSMQGT----------------IEPGDLIFV
DIG------VN-Y-----FDGDGIYVFDF-S-G---D-LYVKR-LQK---
--IK--------SQLLVLSDNP---LYKEWQITKEE--ME-M--LHV---
CGKVLLSQSQQI-RRHA-------------------------------
>Enterobacteria_phage_H19B_AAD04644_PhageR
---------------MENKDI--------------------RK----S--
------------NLAFLLD-------EHKKIAGNTNAS-FADKLG----V
SPSQLTQVSGEKSTRNIGDKLARKFEAALGL-PNGW----L-DLVHDVTP
--------------------------------------------------
-------IAS-CS-------------------------------------
---D-SLTFVG--QVRKGLVR---VVGEAI-----LGV-DG----AIE--
-----------------------------------------MTEERD-GW
LKIYS-DDPDAFGL-RVKGDSMWPR----------------IKSGEYVLI
EPN------TK------VFPGDEVFVRTV-E-G--HN-MIKVL-GYD---
--R--------DGEYQFTSINQ---DHRPITLPYH----Q-V--A-K---
VEYVAGILKQSRHLDDIEA-----------REWLKSS-----------
>Fels2_NP_461665_PhageR
--------------------------------------------------
-------------MS--LI-----KAGNDSGGRDAINR-LIKAYN----F
SSRQQLCEHLEVSKSTMANRYLRDSFPAEWV-IQCA----L-ETG-----
--------------------------------------------------
--------------------------------------------------
-----ISLLWL--ATGQGDMY---ACENEE---------R----------
-----------------------------------------NLKNET-SV
TVRPL-S--KIVAP-SIKHVELKNG--------------E-LQPSDEILL
DSRLLDGDSSN-SLF-VK-TATDSFVVDT-S-----VKQVSNGFWLV---
--DMD--GVKSIVKIARVPGNK---IVVHQDETSFECSVD-D--IEA---
IGRAVKVIKSL-------------------------------------
