# Supplementary material for: A phage repressor involved in the DNA-damage response of Francisella
Source: PNAS Nexus. 2026 Apr 17;5(5):pgag114. doi: 10.1093/pnasnexus/pgag114 (PMC13148647; doi:10.1093/pnasnexus/pgag114)
Supplement: pgag114_Supplementary_Data [file pgag114_supplementary_data.zip › pnasnexus_PNASNEXUS-2025-01710RR_Dataset_2.txt]

(Arenibacter_algicola_WP_093979606_BacteroidesLexA:0.3268179683,(Antarcticibacterium_WP_139065562_BacteroidesLexA:0.1690015718,(Dokdonia_donghaensis_WP_035325725_BacteroidesLexA:0.3221807327,(Aquimarina_sp._BL5_WP_118458809_BacteroidesLexA:0.4342875979,((Dyadobacter_fermentans_WP_041735478_BacteroidesLexA:0.5033195062,((((((((Hymenobacter_sedentarius_WP_068197045_BacteroidesLexA:0.2860618344,Pontibacter_pudoricolor_WP_162426523_BacteroidesLexA:0.1840958552)99:0.1023054177,Rufibacter_radiotolerans_WP_048920561_BacteroidesLexA:0.2712346735)99:0.1713781338,(Streptococcus_phage_370.2_NP_269132_PhageR:0.1514613740,Streptococcus_phage_370.4_NP_270047_PhageR:0.4162037790)100:5.2396641460)59:0.0037501902,Cytophaga_hutchinsonii_WP_011585264_BacteroidesLexA:0.4125229983)50:0.0871600015,((Mangrovivirga_cuniculi_WP_137091580_BacteroidesLexA:0.2828627966,Marivirga_tractuosa_WP_013455628_BacteroidesLexA:0.3324508487)89:0.0867037457,(Belliella_baltica_WP_014772842_BacteroidesLexA:0.4866424038,Chryseolinea_soli_WP_119754736_BacteroidesLexA:0.6305874008)91:0.0917964500)90:0.2078174007)57:0.0694177291,((((Olivibacter_WP_013666375_BacteroidesLexA:0.1958692602,Sphingobacterium_sp._ML3W_WP_038697348_BacteroidesLexA:0.2524683761)100:0.1432287082,Pedobacter_WP_015807734_BacteroidesLexA:0.1734130803)100:0.0926015552,Mucilaginibacter_ginsenosidivorans_WP_147033392_BacteroidesLexA:0.2099240254)99:0.1374494726,Solitalea_canadensis_WP_014679698_BacteroidesLexA:0.2541713201)99:0.2223143038)76:0.1520958695,(((Flavisolibacter_ginsenosidimutans_WP_146791046_BacteroidesLexA:0.2107847684,Niabella_ginsenosidivorans_WP_067758491_BacteroidesLexA:0.2880402353)90:0.0559309430,((Arachidicoccus_soli_WP_119989530_BacteroidesLexA:0.1397894445,Rhizosphaericola_mali_WP_131328373_BacteroidesLexA:0.2603401688)100:0.1091040707,Phnomibacter_ginsenosidimutans_WP_157478948_BacteroidesLexA:0.3293736535)99:0.0454128312)93:0.1726561525,Chitinophaga_pinensis_WP_012794432_BacteroidesLexA:0.2340548896)100:0.5990089432)90:0.7222942096,((((((((((((((((((Collierbacteria_bacterium_KKU00362_CanonicalLexA:0.6051540727,Parcubacteria_bacterium_KKW01361_CanonicalLexA:0.7808589111)100:0.2915292964,Acidobacterium_capsulatum_WP_041839776_CanonicalLexA:0.8527010886)87:0.1694903565,(Dehalococcoides_mccartyi_WP_012882749_CanonicalLexA:2.8656908040,Bdellovibrio_bacteriovorus_WP_011165841_CanonicalLexA:1.0891059806)63:0.0257418277)78:0.1736356771,(((Rhodobacter_sphaeroides_WP_002719150_CanonicalLexA:0.2446660001,Rhodobacter_capsulatus_WP_013068070_CanonicalLexA:0.1423804793)68:0.0857882271,Paracoccus_denitrificans_WP_011748429_CanonicalLexA:0.2700936338)99:0.2302580827,((Sinorhizobium_meliloti_WP_003528303_CanonicalLexA:0.0989049039,Agrobacterium_tumefaciens_WP_010971587_CanonicalLexA:0.0712207061)100:0.1230597890,Caulobacter_vibrioides_WP_010919768_CanonicalLexA:0.2795504291)100:0.1675774958)100:0.7352457107)14:0.0627308775,((((((((((Vibrio_cholerae_WP_000803693_CanonicalLexA:0.0908100952,Vibrio_parahaemolyticus_WP_005480871_CanonicalLexA:0.1083077786)100:0.0729206420,Shewanella_piezotolerans_WP_020914776_CanonicalLexA:0.2747481139)100:0.0901034760,Haemophilus_influenzae_WP_010869048_CanonicalLexA:0.3385872144)100:0.0757415959,Escherichia_coli_WP_000646078_CanonicalLexA:0.1925922614)100:0.1990255438,(Pseudomonas_aeruginosa_WP_003091196_CanonicalLexA:0.1381026931,Pseudomonas_putida_WP_010953131_CanonicalLexA:0.0362239564)100:0.2531096351)87:0.1705957560,Burkholderia_thailandensis_WP_009891323_CanonicalLexA:0.5518182991)100:0.4863979288,((Xanthomonas_axonopodis_WP_005915033_CanonicalLexA:0.1121845020,Xylella_fastidiosa_WP_023906043_CanonicalLexA:0.2838668246)100:0.4713483051,Xanthomonas_campestris_WP_011036298_CanonicalLexA:0.5020286535)100:0.3330781150)100:0.3099403538,(((Salmonella_enterica_P22493_UmuD:0.1623038330,Salmonella_enterica_NP_461173_UmuD:1.9419582305)100:0.1565569407,Escherichia_coli_P04153_UmuD:0.1818485361)100:0.4923594742,Acinetobacter_baumannii_ABO11817_UmuDAb:1.2223347484)100:2.3785572330)67:0.2997778062,(Sideroxydans_lithotrophicus_WP_013030426_CanonicalLexA:0.0610546549,Gallionella_capsiferriformans_WP_013292618_CanonicalLexA:0.2782719279)100:2.1382286390)21:0.1265567279,((Verrucomicrobium_spinosum_WP_009959117_CanonicalLexA:0.7288886992,Opitutus_terrae_WP_012376858_CanonicalLexA:0.8766472785)100:0.6327926188,(Balneola_vulgaris_WP_018127146_CanonicalLexA:1.8064956065,(Synechocystis_sp_WP_010872400_CanonicalLexA:0.9252833318,Nostoc_sp_WP_010999034_CanonicalLexA:0.3868990813)100:0.9138822967)62:0.2106230747)52:0.1522593821)22:0.2134782651)43:0.1413783361,Deinococcus_radiodurans_WP_010889603_CanonicalLexA:2.5224339116)57:0.0788996790,Leptospira_interrogans_WP_000654116_CanonicalLexA:0.9085862382)45:0.1108830646,((Geobacter_sulfurreducens_WP_010942262_CanonicalLexA:0.7534776593,(Myxococcus_xanthus_WP_011554445_CanonicalLexA:0.7352274576,Fibrobacter_succinogenes_WP_015732425_CanonicalLexA:0.7651165172)99:0.2102680461)90:0.2049461588,(((Bacillus_subtilis_WP_003238209_CanonicalLexA:0.1980321444,(Listeria_monocytogenes_WP_009930693_CanonicalLexA:0.2903161300,Staphylococcus_aureus_WP_001208760_CanonicalLexA:0.4279763495)99:0.1026368057)100:0.3065876922,Clostridioides_difficile_WP_009897067_CanonicalLexA:0.6413405954)98:0.0715606834,((Mycolicibacterium_smegmatis_WP_003894124_CanonicalLexA:0.0902231317,(Mycobacterium_tuberculosis_WP_003899448_CanonicalLexA:0.0616173455,Mycobacterium_leprae_WP_010908066_CanonicalLexA:0.1353910405)100:0.0580794350)100:0.4505956536,Corynebacterium_glutamicum_WP_003857389_CanonicalLexA:0.5363593421)100:0.5224435427)99:0.1654684092)79:0.0861626995)57:0.2570726894,Magnetococcus_marinus_WP_011713713_CanonicalLexA:0.9191907015)94:1.2393903440,Fels2_NP_461665_PhageR:9.0883959007)31:0.0152779931,Staphylococcus_phage_2638A__YP_239823__refseq_viruses_blastp:1.2541689477)27:0.1829968958,Ga0376279_0015856_4111_4710__IMG_VR:1.3545127415)64:0.2028597528,Lactococcus_phage_bIL309_NP_076698_PhageR:3.2095486634)31:0.0368639765,Ga0486836_001191_6425_7207__IMG_VR:2.6019817004)34:0.1720256034,((Francisella_hispaniensis_FSC454_WP_066046500_NZ_CP018093_FddR:0.3778413596,(Francisella_halioticida_WP_088773364_NZ_CP022132_FddR:0.2985106503,Francisella_sp_Scap27_WP_178948240_NZ_CP041326_FddR:0.6926213612)64:0.0989791511)99:2.6368508940,(((((((((((((Escherichia_coli_EDL933_NP_285963_PhageR:0.0000010000,Escherichia_coli_sakai_NP_308301_PhageR:0.0000023668)100:0.5029577898,Escherichia_coli_sakai_NP_309212_PhageR:0.0612727347)100:1.0041170080,(Ga0456365_0007844_11367_12017__IMG_VR:0.0000010000,Ga0456364_0006648_2297_2947__IMG_VR:0.0000023354)100:0.6742473278)98:0.2475058178,Ga0377201_000153_30003_30710__IMG_VR:0.6865912813)94:0.1003337888,Ga0496073_00002_665695_666399__IMG_VR:0.6882611418)97:0.3693125365,(Ga0451648_002193_5686_6345__IMG_VR:0.5561317262,Ga0456060_0000266_6301_6954__IMG_VR:0.6797355162)93:0.1187080462)90:0.1669290727,(((((Acinetobacter__WP_004784448__nr_blastp:0.0000010000,((Acinetobacter_radioresistens__WP_248085331__nr_blastp:0.0049352612,Acinetobacter_YH12106__WP_180075690__nr_blastp:0.0088365403)99:0.0011309944,Ga0335055_0003057_1_585__IMG_VR:0.0122354512)71:0.0000025217)96:0.0051124072,Acinetobacter__WP_312586567__nr_blastp:0.0000021910)100:0.0950921037,(Acinetobacter_soli__WP_151791990__nr_blastp:0.0489029422,Acinetobacter_lwoffii__WP_441299074__nr_blastp:0.0618317969)99:0.0538496464)100:0.1203066477,((mocke_il_newa_00616950__IMG_VR:0.0000024342,mocke_il_velvet_00261500__IMG_VR:0.0000022180)100:0.0571578157,Ga0439466_0000080_30813_31445__IMG_VR:0.0144298266)100:0.2782437842)97:0.0864013896,(Acinetobacter_johnsonii__WP_279699446__nr_blastp:0.0808480773,(((Acinetobacter_radioresistens__WP_151984423__nr_blastp:0.0000010000,Acinetobacter_radioresistens__WP_171499853__nr_blastp:0.0000028197)100:0.0048830586,JGI24770J26754_1000215918__IMG_VR:0.0000022069)100:0.2330635976,Ga0335331_13651492__IMG_VR:0.3152420279)100:0.3668895949)100:0.1059335646)100:1.3311994300)78:0.1248120067,Lambdoid_prophage_e14_P75974_PhageR:2.3438878722)89:0.1515611217,((((Vibrio_phage_vB_VpaM_MAR__YP_007112522__refseq_viruses_blastp:0.0000010000,Vibrio_phage_VP585__YP_009167750__refseq_viruses_blastp:0.0000010000)100:0.6316360680,Vibrio_phage_VP882__YP_001039870__refseq_viruses_blastp:1.0234354873)100:0.6084842248,Ga0484860_0009115_8674_9330__IMG_VR:0.9387944849)99:0.2454188616,Ga0453117_0000290_4264_5013__IMG_VR:1.7924657268)79:0.1175441995)74:0.1024206283,Erwinia_phage_vB_EhrS_59__YP_009824084__refseq_viruses_blastp:1.4726866997)81:0.2481025214,(((((((Klebsiella__WP_041937775__nr_blastp:0.0000010000,Ga0495776_097607_41109_41765__IMG_VR:0.0000024189)76:0.0000021654,Klebsiella_quasipneumoniae__WP_343515153__nr_blastp:0.0054165299)99:0.0191828121,Raoultella_terrigena__WP_421672246__nr_blastp:0.0081770814)98:0.0764645631,(Enterobacteria_phage_mEp390__YP_007112454__refseq_viruses_blastp:0.0156399362,Ga0438312_013888_672_1328__IMG_VR:0.0065493725)100:0.1345081732)100:0.4422139875,Ga0495776_025333_34512_35174__IMG_VR:0.4396450798)100:0.1357832564,((Pantoea_ananatis__WP_307453598__nr_blastp:0.0068385891,Pantoea_ananatis__WP_442849307__nr_blastp:0.0248534817)100:0.1582276027,Pantoea_ICBG1758__WP_104085064__nr_blastp:0.1478611707)100:0.5536751486)91:0.1346507232,(((Klebsiella__WP_154920195__nr_blastp:0.0000010000,Klebsiella_pneumoniae__WP_109027974__nr_blastp:0.0059129551)69:0.0000026720,Klebsiella__WP_185219924__nr_blastp:0.0058998125)100:0.1832337792,(Yersinia__WP_050335682__nr_blastp:0.2439224080,Providencia__WP_265494966__nr_blastp:0.4294579331)93:0.0916725465)100:0.5776428101)95:0.0823339013)80:0.1499414141,(Escherichia_coli_EDL933_NP_287548_PhageR:0.0000010000,Escherichia_coli_sakai_NP_310236_PhageR:0.0000010000)100:1.6335045820)43:0.3008583526,Ga0326514_1000028741__IMG_VR:1.4197632112)83:0.2990859821)90:0.4151494517)72:0.2281007830,((Staphylococcus_aureus_N315_NP_375106_PhageR:1.1417185199,Streptococcus_phage_30.1_NP_268899_PhageR:2.8521982607)95:0.4226335581,(Streptococcus_phage_370.3_NP_269565_PhageR:0.9695996581,Lactococcus_lactis_NP_267427_HdiR:1.9680295474)98:0.3752176582)97:0.3093694531)78:0.2112546511,Fels1_NP_459874_PhageR:2.5126106377)81:0.5689753705,((((Q5BIV4__S26:1.6088658530,(((Q9ZLQ5__S26:0.0471173173,O25300__S26:0.0000024733)100:3.1642965030,((A8GQT7__S26:0.0000020069,Q4UKA7__S26:0.0274597993)100:1.8410829890,(P41026__S26:0.5946078860,O07344__S26:1.4293977839)88:0.2836802224)99:2.5767285110)96:0.5169795325,Q5HHC0__S26:5.6349750397)94:0.9725763554)76:0.8729184515,O74800__S26:0.7334601213)62:3.7153711480,Q5PQ63__S26:0.0000020388)100:9.9999986840,Enterobacteria_phage_H19B_AAD04644_PhageR:2.7635617263)68:0.7065370785)98:1.2108889870)98:0.7860365862)64:0.0845731670,Nonlabens_ponticola_WP_126444914_BacteroidesLexA:0.6679831452)68:0.0963228836)60:0.1131609456)57:0.0612349850)64:0.1058946688,Aequorivita_sp._H23M31_WP_128251035_BacteroidesLexA:0.3933775720);
