# Supplementary material for: A phage repressor involved in the DNA-damage response of Francisella
Source: PNAS Nexus. 2026 Apr 17;5(5):pgag114. doi: 10.1093/pnasnexus/pgag114 (PMC13148647; doi:10.1093/pnasnexus/pgag114)
Supplement: pgag114_Supplementary_Data [file pgag114_supplementary_data.zip › pnasnexus_PNASNEXUS-2025-01710RR_Dataset_3.txt]

{"TF": "FddR",
    "motifs":
    [
        {
        "sites": 
			["AGGGAAGTATTATTGCACT",
            "AGGGAAGTATTATTGCACT",
            "AGGGAAGTATTATTGCACT",
            "AGGGAAGTATTATTGCACT",
            "AGGGAAGTATTATTGCACT",
            "AGGGAAGTATTATTGCACT",
            "AGGGAAGTATTATTGCACT",
            "AGGGAAGTATTATTGCACT",
            "AGGGAAGTATTATTGCACT",
            "AGGGAAGTATTATTGCACT",
            "AGGGAAGTAATATTGCACT",
            "AGGGAAGTATTATTGCACT",
            "AGGGAAGTATTATTGCACT",
            "AGGGAAGTATTATTGCACT",
            "AGTGTAATAAAACTGCACT",
            "AGTGTAATAAAACTGCACT",
            "GGTGCAATAATACTTCCCT",
            "AGTGTGATAAAACTGCACT",
            "AGTGTGATAAAACTGCACT",
            "AGTGTGATAAAACTGCACT",
            "AGTGTGATAAAACTGCACT",
            "AGTGTGATAAAACTGCACT",
            "AGTGTGATAAAACTGCACT",
            "AGTGTGATAAAACTGCACT",
            "AGTGTGATAAAACTGCACT",
            "AGTGTGATAAAACTGCACT",
            "AGTGTGATAAAACTGCACT",
            "AGTGTGATAAAACTGCACT",
            "AGTGTGATAAAACTGCACT",
            "GGTGTAATAAAACTGCACT",
            "AGTGCTATATTACTTCCCT",
            "AGTGAAGATTAATTGCACT",
            "AGTGCTGTTTTATCACACT",
            "GGTGCCTTATTATTTCACC",
            "AGTGAATATTAATTGCACT",
            "AGTGTATTTTATCTTCACT",
            "AGTGAAGATTAAATACACT",
            "AGTGCCTTATTTTTTCACC",
            "AGTGCCTTATTTTTTCACC",
            "AGTGCCTTATTTTTTCACC"],
        "name": "Ecoli_recA",
        "genome_accession": "NC_000913",
        "protein_accession": "NP_417179"
        }
    ],
    "genomes": [{"name":"Francisella_adeliensis_FDC440","accession_numbers":["NZ_CP021781"]},
                {"name":"Francisella_salina_TX07_7308","accession_numbers":["NC_015696"]},
                {"name":"Francisella_uliginis_TX07_7310","accession_numbers":["NZ_CP016796"]},
                {"name":"Francisella_hispaniensis_FSC454","accession_numbers":["NZ_CP018093", "NZ_CP018094"]},
                {"name":"Francisella_halioticida_DSM_23729","accession_numbers":["NZ_CP022132"]},
                {"name":"Francisella_marina_E95_16","accession_numbers":["NZ_CP043552","NZ_CP043553"]},
                {"name":"Francisella_frigiditurris_CA97_1460","accession_numbers":["NZ_CP009654","NZ_CP009655"]},
                {"name":"Francisella_salimarina_CHUGA_F75","accession_numbers":["NZ_CP076680"]},
                {"name":"Francisella_persica_ATCC_VR_331","accession_numbers":["NZ_CP012505"]},
                {"name":"Francisella_opportunistica_14_2155","accession_numbers":["NZ_CP022375"]},
                {"name":"Francisella_orientalis_LADL_07_285A","accession_numbers":["NC_023029"]},
                {"name":"Francisella_philomiragia_18844","accession_numbers":["NZ_CP063138","NZ_CP063139"]},
                {"name":"Francisella_tularensis_D9876","accession_numbers":["NZ_CP009607"]},
                {"name":"Francisella_noatunensis_FSC1145","accession_numbers":["JACVKS010000001", "JACVKS010000002", "JACVKS010000003", "JACVKS010000004", "JACVKS010000005", "JACVKS010000006", "JACVKS010000007", "JACVKS010000008", "JACVKS010000009", "JACVKS010000010", "JACVKS010000011", "JACVKS010000012", "JACVKS010000013", "JACVKS010000014", "JACVKS010000015", "JACVKS010000016", "JACVKS010000017", "JACVKS010000018", "JACVKS010000019", "JACVKS010000020", "JACVKS010000021", "JACVKS010000022", "JACVKS010000023", "JACVKS010000024", "JACVKS010000025", "JACVKS010000026", "JACVKS010000027", "JACVKS010000028", "JACVKS010000029", "JACVKS010000030", "JACVKS010000031", "JACVKS010000032", "JACVKS010000033", "JACVKS010000034", "JACVKS010000035", "JACVKS010000036", "JACVKS010000037", "JACVKS010000038", "JACVKS010000039", "JACVKS010000040", "JACVKS010000041", "JACVKS010000042", "JACVKS010000043", "JACVKS010000044", "JACVKS010000045", "JACVKS010000046", "JACVKS010000047", "JACVKS010000048", "JACVKS010000049", "JACVKS010000050", "JACVKS010000051", "JACVKS010000052", "JACVKS010000053", "JACVKS010000054", "JACVKS010000055", "JACVKS010000056", "JACVKS010000057", "JACVKS010000058", "JACVKS010000059", "JACVKS010000060", "JACVKS010000061", "JACVKS010000062", "JACVKS010000063", "JACVKS010000064", "JACVKS010000065", "JACVKS010000066", "JACVKS010000067", "JACVKS010000068", "JACVKS010000069", "JACVKS010000070", "JACVKS010000071", "JACVKS010000072", "JACVKS010000073", "JACVKS010000074", "JACVKS010000075", "JACVKS010000076", "JACVKS010000077", "JACVKS010000078", "JACVKS010000079", "JACVKS010000080", "JACVKS010000081", "JACVKS010000082", "JACVKS010000083", "JACVKS010000084", "JACVKS010000085", "JACVKS010000086", "JACVKS010000087", "JACVKS010000088", "JACVKS010000089", "JACVKS010000090", "JACVKS010000091", "JACVKS010000092", "JACVKS010000093", "JACVKS010000094", "JACVKS010000095", "JACVKS010000096", "JACVKS010000097", "JACVKS010000098", "JACVKS010000099", "JACVKS010000100", "JACVKS010000101", "JACVKS010000102", "JACVKS010000103", "JACVKS010000104", "JACVKS010000105", "JACVKS010000106", "JACVKS010000107", "JACVKS010000108", "JACVKS010000109", "JACVKS010000110", "JACVKS010000111", "JACVKS010000112", "JACVKS010000113", "JACVKS010000114", "JACVKS010000115", "JACVKS010000116", "JACVKS010000117", "JACVKS010000118", "JACVKS010000119", "JACVKS010000120", "JACVKS010000121", "JACVKS010000122", "JACVKS010000123", "JACVKS010000124", "JACVKS010000125", "JACVKS010000126", "JACVKS010000127", "JACVKS010000128", "JACVKS010000129", "JACVKS010000130", "JACVKS010000131", "JACVKS010000132", "JACVKS010000133", "JACVKS010000134", "JACVKS010000135", "JACVKS010000136", "JACVKS010000137", "JACVKS010000138", "JACVKS010000139", "JACVKS010000140", "JACVKS010000141", "JACVKS010000142", "JACVKS010000143", "JACVKS010000144", "JACVKS010000145", "JACVKS010000146", "JACVKS010000147", "JACVKS010000148", "JACVKS010000149", "JACVKS010000150", "JACVKS010000151", "JACVKS010000152", "JACVKS010000153", "JACVKS010000154", "JACVKS010000155", "JACVKS010000156", "JACVKS010000157", "JACVKS010000158", "JACVKS010000159", "JACVKS010000160", "JACVKS010000161", "JACVKS010000162", "JACVKS010000163", "JACVKS010000164", "JACVKS010000165", "JACVKS010000166", "JACVKS010000167", "JACVKS010000168", "JACVKS010000169", "JACVKS010000170", "JACVKS010000171", "JACVKS010000172", "JACVKS010000173", "JACVKS010000174", "JACVKS010000175", "JACVKS010000176", "JACVKS010000177", "JACVKS010000178", "JACVKS010000179", "JACVKS010000180", "JACVKS010000181", "JACVKS010000182", "JACVKS010000183", "JACVKS010000184", "JACVKS010000185", "JACVKS010000186", "JACVKS010000187", "JACVKS010000188", "JACVKS010000189", "JACVKS010000190"]}
    ],
    "prior_regulation_probability" : 0.03,
    "alpha" : 0.00285714285714,
    "promoter_up_distance" : 250,
    "promoter_dw_distance" : 50,
    "phylogenetic_weighting": false,
    "site_count_weighting": false,
    "posterior_probability_threshold_for_reporting": 0.85,
    "operon_prediction_probability_threshold": 0.5,
    "operon_prediction_distance_tuning_parameter" : 1.0, 
    "ancestral_state_reconstruction" : false,
    "bootstrap_replicates" : 100,
    "heatmap_plot" : true,
    "motif_plot" : true,
    "gene_regulation_plot" : false,
    "taxon_regulation_plot" : false,
    "network_size_plot" : false,
    "site_printout" : true,
    "use_up_dist_site_scan" : false,	
    "entrez_email" : "miquelsanchezosuna@gmail.com",
	"entrez_apikey" : "f87b172711faa816dce1073945384c090107",
	"sleep" : 0.5,
    "TF_eval" : 0.00000001,
    "homolog_eval" : 0.001,
    "hmmer_eval" : 0.000000001,
    "COG_search" : true,
    "NOG_search" : false,
    "PFAM_search" : true,
    "COG_dbname" : "/home/miquel/HMMERdbs/COG_database.hmm",
    "PFAM_dbname" : "/home/miquel/HMMERdbs/Pfam-A.hmm",
    "OGejump" : 5,
    "maxCOG" : 2,
    "maxNOG" : 2,
    "maxPFAM" : 2
}
